# Supplementary material for: Nomenclatural stability and the longevity of helminth species names
Source: Syst Parasitol. 2024 May 3;101(3):34. doi: 10.1007/s11230-024-10161-4 (PMC11068675; doi:10.1007/s11230-024-10161-4)
Supplement: Supplementary file 1 — Supplementary file1 (XLS 1040 KB) [file 11230_2024_10161_MOESM1_ESM.xls]

## Sheet: Trematoda
ScientificName_original	Authority	ScientificName_accepted	Authority_accepted	Year erected	Year unaccepted	Longevity	Phylum	taxonomicStatus	Unacceptreason	Additional information
Probolitrema clelandi	Johnston, 1834	Probolitrema richiardii	(López, 1888) Looss, 1902	1834	1976	142	Platyhelminthes	unaccepted	Synonym according to Gibson (1976)
Phyllodistomum (Vitellarinus) conostomum	(Olsson, 1876) Looss, 1902	Phyllodistomum conostomum	(Olsson, 1876) Looss, 1902	1876	1902	26	Platyhelminthes	unaccepted	superseded combination
Levinsenia pygmaea	(Levinsen, 1881)	Microphallus pygmaeus	(Levinsen, 1881) Baer, 1944	1881	1902	21	Platyhelminthes	unaccepted	Superseded combination
Spathidium cymbiforme	(Rudolphi, 1819) Looss, 1899	Phyllodistomum cymbiforme	(Rudolphi, 1819) Braun, 1899	1899	1901	2	Platyhelminthes	unaccepted	Superseded combination	Looss 1901 Centralbl. f. Bakteriol., Parasitenk., 29:398-405
Spathidium folium	(Olfers, 1816) Looss, 1899	Phyllodistomum folium	(Olfers, 1816) Braun, 1899	1899	1901	2	Platyhelminthes	unaccepted	Superseded combination	Looss 1901 Centralbl. f. Bakteriol., Parasitenk., 29:398-405
Phyllodistomum cymbiforme	(Rudolphi, 1819) Braun, 1899	Plesiochorus cymbiformis	(Rudolphi, 1819) Looss, 1901	1899	1901	2	Platyhelminthes	unaccepted	Superceded combination
Spathidium patellare	(Sturges, 1897) Looss, 1899	Phyllodistomum patellare	(Sturges, 1897) Looss, 1901	1899	1901	2	Platyhelminthes	unaccepted	Superseded combination
Levinsenia brachysoma	(Creplin, 1837) Stossich, 1899	Levinseniella brachysoma	(Creplin, 1837) Stiles & Hassall, 1902	1899	1902	3	Platyhelminthes	unaccepted	Superseded combination
Levinsenia macrophallos	(von Linstow, 1875) Stossich, 1899	Levinseniella macrophallos	(von Linstow, 1875) Jägerskiöld, 1907	1899	1907	8	Platyhelminthes	unaccepted	Superseded combination
Gorgodera cygnoides	(Zeder, 1800) Looss, 1899	Gorgodera cygnoides	(Zeder, 1800) Looss, 1899	1899			Platyhelminthes	accepted
Phyllodistomum folium	(Olfers, 1816) Braun, 1899	Phyllodistomum folium	(Olfers, 1816) Braun, 1899	1899			Platyhelminthes	accepted
Anaporrhutum richiardii	(López, 1888) Brandes in Ofenheim, 1900	Probolitrema richiardii	(López, 1888) Looss, 1902	1900	1902	2	Platyhelminthes	unaccepted	Superseded combination
Anaporrhutum albidum	Brandes in Ofenheim, 1900	Anaporrhutum albidum	Brandes in Ofenheim, 1900	1900			Platyhelminthes	accepted
Microphallus opacus	(Ward, 1894) Ward, 1901	Microphallus opacus	(Ward, 1894) Ward, 1901	1901			Platyhelminthes	accepted
Phyllodistomum acceptum	Looss, 1901	Phyllodistomum acceptum	Looss, 1901	1901			Platyhelminthes	accepted
Phyllodistomum patellare	(Sturges, 1897) Looss, 1901	Phyllodistomum patellare	(Sturges, 1897) Looss, 1901	1901			Platyhelminthes	accepted
Plesiochorus cymbiformis	(Rudolphi, 1819) Looss, 1901	Plesiochorus cymbiformis	(Rudolphi, 1819) Looss, 1901	1901			Platyhelminthes	accepted
Phyllodistomum conostomum	(Olsson, 1876) Looss, 1902	Phyllodistomum umblae	(Fabricius, 1780) Bakke, 1982	1902	1984	82	Platyhelminthes	unaccepted	junior subjective synonym	Bakke 1984 Zool. Scr. 13. 89-99
Catoptroides spatula	(Odhner, 1902) Odhner, 1902	Phyllodistomum spatula	Odhner, 1902	1902	1935	33	Platyhelminthes	unaccepted	superseded combination	Lewis 1935 Trans. Amer Microsc. Soc. 54(2) 103-117
Catoptroides spatulaeformis	(Odhner, 1902) Odhner in Looss, 1902	Phyllodistomum spatulaeforme	Odhner, 1902	1902	1935	33	Platyhelminthes	unaccepted	superseded combination	Lewis 1935 Trans. Amer Microsc. Soc. 54(2) 103-117
Helicometra sinuata	(Rudolphi, 1819) Odhner, 1902	Helicometra fasciata	(Rudolphi, 1819) Odhner, 1902	1902	1931	29	Platyhelminthes	unaccepted	junior subjective synonym	Palombi 1931 Ann. Mus. Zool. R. Univ. Napoli 6. 1-8
Loborchis mutabilis	Stossich, 1902	Helicometra mutabilis	(Stossich, 1902) Stossich, 1903	1902	1903	1	Platyhelminthes	unaccepted	superseded combination
Spelotrema simile	(Jagerskiold, 1900) Looss, 1902	Microphallus similis	(Jägerskiöld, 1900) Baer, 1944	1902	1944	42	Platyhelminthes	unaccepted	junior subjective synonym
Spelotrema pygmaeum	(Levinsen, 1881) Looss, 1902	Microphallus pygmaeus	(Levinsen, 1881) Baer, 1944	1902	1944	42	Platyhelminthes	unaccepted	Superseded combination
Probolitrema capense	Looss, 1902	Probolitrema richiardii	(López, 1888) Looss, 1902	1902	1976	74	Platyhelminthes	unaccepted	Synonym according to Gibson (1976)
Helicometra fasciata	(Rudolphi, 1819) Odhner, 1902	Helicometra fasciata	(Rudolphi, 1819) Odhner, 1902	1902			Platyhelminthes	accepted
Helicometra pulchella	(Rudolphi, 1819) Odhner, 1902	Helicometra pulchella	(Rudolphi, 1819) Odhner, 1902	1902			Platyhelminthes	accepted
Levinseniella brachysoma	(Creplin, 1837) Stiles & Hassall, 1902	Levinseniella brachysoma	(Creplin, 1837) Stiles & Hassall, 1902	1902			Platyhelminthes	accepted
Phyllodistomum linguale	Odhner, 1902	Phyllodistomum linguale	Odhner, 1902	1902			Platyhelminthes	accepted
Phyllodistomum spatula	Odhner, 1902	Phyllodistomum spatula	Odhner, 1902	1902			Platyhelminthes	accepted
Phyllodistomum spatulaeforme	Odhner, 1902	Phyllodistomum spatulaeforme	Odhner, 1902	1902			Platyhelminthes	accepted
Phyllodistomum unicum	Odhner, 1902	Phyllodistomum unicum	Odhner, 1902	1902			Platyhelminthes	accepted
Probolitrema richiardii	(López, 1888) Looss, 1902	Probolitrema richiardii	(López, 1888) Looss, 1902	1902			Platyhelminthes	accepted
Helicometra flava	Stossich, 1903	Helicometra fasciata	(Rudolphi, 1819) Odhner, 1902	1903	1929	26	Platyhelminthes	unaccepted	junior subjective synonym	Palombi 1929 Pubbl. Stn. Zool. Napoli, 9: 237-292
Helicometra mutabilis	(Stossich, 1902) Stossich, 1903	Helicometra fasciata	(Rudolphi, 1819) Odhner, 1902	1903	1929	26	Platyhelminthes	unaccepted	junior subjective synonym	Palombi 1929 Pubbl. Stn. Zool. Napoli, 9: 237-292
Phyllodistomum americanum	Osborn, 1903	Phyllodistomum americanum	Osborn, 1903	1903			Platyhelminthes	accepted
Helicometra gobii	(Stossich, 1883) Stossich, 1904	Helicometra gobii	(Stossich, 1883) Stossich, 1904	1904			Platyhelminthes	accepted
Phyllodistomum superbum	Stafford, 1904	Phyllodistomum superbum	Stafford, 1904	1904			Platyhelminthes	accepted
Cornucopula adunca	(Linton, 1905) Rankin, 1939	Gynaecotyla adunca	(Linton, 1905) Yamaguti, 1939	1905	1939	34	Platyhelminthes	unaccepted	Superseded combination
Levinseniella adunca	(Linton, 1905)	Gynaecotyla adunca	(Linton, 1905) Yamaguti, 1939	1905	1939	34	Platyhelminthes	unaccepted	Superseded combination
Gorgodera loossi	Sinitzin, 1905	Gorgodera loossi	Sinitzin, 1905	1905			Platyhelminthes	accepted
Gorgodera pagenstecheri	Sinitzin, 1905	Gorgodera pagenstecheri	Sinitzin, 1905	1905			Platyhelminthes	accepted
Gorgodera varsoviensis	Sinitzin, 1905	Gorgodera varsoviensis	Sinitzin, 1905	1905			Platyhelminthes	accepted
Gorgoderina vitelliloba	(Olsson, 1876) Sinitsin. 1905	Gorgoderina vitelliloba	(Olsson, 1876) Sinitsin. 1905	1905			Platyhelminthes	accepted
Levinsenia similis	(Jaegerskiold, 1900) Nicoll, 1906	Spelotrema simile	(Jagerskiold, 1900) Looss, 1902	1906			Platyhelminthes	unaccepted	Superseded combination
Anaporrhutum largum	Lühe, 1906	Nagmia larga	(Lühe, 1906) Yamaguti, 1958	1906	1927	21	Platyhelminthes	unaccepted	superseded combination
Maritrema lepidum	Nicoll, 1907	Maritrema linguilla	Jägerskiöld, 1908	1907	1966	59	Platyhelminthes	unaccepted	junior subjective synonym	Deblock & Tran van Ky 1966 Annales de Parasitologie Humaine et Comparée. 41 (1): 23–60.
Maritrema humile	Nicoll, 1907	Maritrema oocysta	(Lebour, 1907) Rothschild, 1942	1907	1975	68	Platyhelminthes	unaccepted	Synonym	Deblock 1975 Ann. Parasit. 50(5). 579-589
Spelotrema feriatum	Nicoll, 1907	Spelotrema excellens	Nicoll, 1907	1907	1940	33	Platyhelminthes	unaccepted	synonym	Rankin 1940 Trans, amer. micr. Soc., 59, p. 38-47.
Spelotrema excellens	Nicoll, 1907	Microphallus excellens	(Nicoll, 1907) Baer, 1944	1907	1944	37	Platyhelminthes	unaccepted	junior subjective synonym
Levinseniella (Monarrhenos) pellucida	Jagerskiold, 1907	Levinseniella (Monarrhenos) pellucida	Jagerskiold, 1907	1907			Platyhelminthes	accepted
Levinseniella macrophallos	(von Linstow, 1875) Jägerskiöld, 1907	Levinseniella macrophallos	(von Linstow, 1875) Jägerskiöld, 1907	1907			Platyhelminthes	accepted
Levinseniella propinqua	Jägerskiöld, 1907	Levinseniella propinqua	Jägerskiöld, 1907	1907			Platyhelminthes	accepted
Maritrema gratiosum	Nicoll, 1907	Maritrema gratiosum	Nicoll, 1907	1907			Platyhelminthes	accepted
Phyllodistomum angulatum	Linstow, 1907	Phyllodistomum angulatum	Linstow, 1907	1907			Platyhelminthes	accepted
Spelophallus primas	Jägerskiöld, 1908	Microphallus primas	(Jägerskiöld, 1908) Stunkard, 1951	1908	1951	43	Platyhelminthes	unaccepted	Superseded combination
Maritrema linguilla	Jägerskiöld, 1908	Maritrema linguilla	Jägerskiöld, 1908	1908			Platyhelminthes	accepted
Catoptroides macrocotyle	Lühe, 1909	Phyllodistomum macrocotyle	(Lühe, 1909) Odhner, 1911	1909	1911	2	Platyhelminthes	unaccepted	Superseded combination
Lebouria alacris	(Looss, 1901) Nicoll, 1909	Plagioporus alacris	(Looss, 1901) Price, 1934	1909	1934	25	Platyhelminthes	unaccepted	superseded combination
Lebouria idonea	Nicoll, 1909	Plagioporus idoneus	(Nicoll, 1909) Price, 1934	1909	1934	25	Platyhelminthes	unaccepted	superseded combination
Lebouria obducta	Nicoll, 1909	Plagioporus obductus	(Nicoll, 1909) Price, 1934	1909	1934	25	Platyhelminthes	unaccepted	Superseded combination
Lebouria (Mediantestis) tumidulum	(Rudolphi, 1819) Nicoll, 1909	Plagioporus tumidulus	(Rudolphi, 1819) Price, 1934	1909	1934	25	Platyhelminthes	unaccepted	superseded combination
Lebouria tumidula	(Rudolphi, 1819) Nicoll, 1909	Plagioporus tumidulus	(Rudolphi, 1819) Price, 1934	1909	1934	25	Platyhelminthes	unaccepted	superseded combination
Spelotrema claviforme	(Brandes, 1889) Nicoll, 1909	Microphallus claviformis	(Brandes, 1889) Baer, 1944	1909	1944	35	Platyhelminthes	unaccepted	Superseded combination
Cainocreadium labracis	(Dujardin, 1845) Nicoll, 1909	Cainocreadium labracis	(Dujardin, 1845) Nicoll, 1909	1909			Platyhelminthes	accepted
Maritrema subdolum	Jägerskiöld, 1909	Maritrema subdolum	Jägerskiöld, 1909	1909			Platyhelminthes	accepted
Peracreadium commune	(Olsson, 1868) Nicoll, 1909	Peracreadium commune	(Olsson, 1868) Nicoll, 1909	1909			Platyhelminthes	accepted
Peracreadium genu	(Rudolphi, 1819) Nicoll, 1909	Peracreadium genu	(Rudolphi, 1819) Nicoll, 1909	1909			Platyhelminthes	accepted
Didymorchis latus	Linton, 1910	Pycnadena lata	(Linton, 1910) Linton, 1911	1910	1911	1	Platyhelminthes	unaccepted	Superseded combination
Hamacreadium oscitans	Linton, 1910	Apopodocotyle oscitans	(Linton, 1910) Pritchard, 1966	1910	1966	56	Platyhelminthes	unaccepted	superseded combination
Hamacreadium gulella	Linton, 1910	Cainocreadium gulella	(Linton, 1910) Durio & Manter, 1968	1910	1968	58	Platyhelminthes	unaccepted	superseded combination
Helicometra execta	Linton, 1910	Helicometrina execta	(Linton, 1910) Overstreet, 1969	1910	1969	59	Platyhelminthes	unaccepted	Superseded combination
Hamacreadium consuetum	Linton, 1910	Cainocreadium consuetum	(Linton, 1910) Yamaguti, 1971	1910	1971	61	Platyhelminthes	unaccepted	Synonym
Lebouria varia	Nicoll, 1910	Macvicaria soleae	(Dujardin, 1845) Gibson & Bray, 1982	1910	1982	72	Platyhelminthes	unaccepted	superseded combination
Lebouria crassigula	Linton, 1910	Macvicaria crassigula	(Linton, 1910) Bartoli, Bray & Gibson, 1989	1910	1989	79	Platyhelminthes	unaccepted	superseded combination
Hamacreadium mutabile	Linton, 1910	Hamacreadium mutabile	Linton, 1910	1910			Platyhelminthes	accepted
Helicometra torta	Linton, 1910	Helicometra torta	Linton, 1910	1910			Platyhelminthes	accepted
Helicometrina nimia	Linton, 1910	Helicometrina nimia	Linton, 1910	1910			Platyhelminthes	accepted
Xystretrum papillosum	Linton, 1910	Xystretrum papillosum	Linton, 1910	1910			Platyhelminthes	accepted
Xystretrum solidum	Linton, 1910	Xystretrum solidum	Linton, 1910	1910			Platyhelminthes	accepted
Phyllodistomum macrocotyle	(Lühe, 1909) Odhner, 1911	Phyllodistomum macrocotyle	(Lühe, 1909) Odhner, 1911	1911			Platyhelminthes	accepted
Gorgodera australiensis	Johnston, 1912	Gorgodera australiensis	Johnston, 1912	1912			Platyhelminthes	accepted
Anaporrhutum cymatodes	(Johnston, 1913)	Staphylorchis cymatodes	(Johnston, 1913) Travassos, 1922	1913	1922	9	Platyhelminthes	unaccepted	Superseded combination
Petalodistomum cymatodes	Johnston, 1913	Staphylorchis cymatodes	(Johnston, 1913) Travassos, 1922	1913	1922	9	Platyhelminthes	unaccepted	Superseded combination
Petalodistomum polycladum	Johnston, 1913	Petalodistomum polycladum	Johnston, 1913	1913			Platyhelminthes	accepted
Coitocaecum gymnophallum	Nicoll, 1915	Coitocaecum gymnophallum	Nicoll, 1915	1915			Platyhelminthes	accepted
Maculifer subaequiporus	Nicoll, 1915	Maculifer subaequiporus	Nicoll, 1915	1915			Platyhelminthes	accepted
Opistholebes amplicoelus	Nicoll, 1915	Opistholebes amplicoelus	Nicoll, 1915	1915			Platyhelminthes	accepted
Catoptroides aluterae	MacCallum, 1917	Xystretrum solidum	Linton, 1910	1917	1947	30	Platyhelminthes	unaccepted	synonym	Manter 1947 Americ Midl. Nat 38(20 257-416
Catoptroides magnum	MacCallum, 1917	Xystretrum solidum	Linton, 1910	1917	1947	30	Platyhelminthes	unaccepted	synonym	Manter 1947 Americ Midl. Nat 38(20 257-416
Levinseniella howensis	Johnston, 1917	Levinseniella howensis	Johnston, 1917	1917			Platyhelminthes	accepted
Microphallus japonicus	Osborn, 1919	Microphalloides japonicus	(Osborn, 1919) Yoshida, 1938	1919	1938	19	Platyhelminthes	unaccepted	superseded combination
Microphallus ovatus	Osborn, 1919	Microphallus ovatus	Osborn, 1919	1919			Platyhelminthes	accepted
Gorgoderina (Gorgorimma) parvicava	Travassos, 1920	Gorgoderina parvicava	Travassos, 1922	1920	1922	2	Platyhelminthes	unaccepted	superseded combination
Levinseniella jaegerskioldi	Travassos, 1921	Gynaecotyla jaegerskioeldi	(Travassos, 1921) Yamaguti, 1939	1921	1939	18	Platyhelminthes	unaccepted	Superseded combination
Cornucopula simillimus	(Travassos, 1921) Rankin, 1921	Microphallus simillimus	(Travassos, 1921) Martorelli, 1991	1921	1939	18	Platyhelminthes	unaccepted	superseded combination
Levinseniella simillimus	Travassos, 1921	Microphallus simillimus	(Travassos, 1921) Martorelli, 1991	1921	1939	18	Platyhelminthes	unaccepted	Superseded combination
Macia pulchra	Travassos, 1921	Xystretrum pulchrum	(Travassos, 1920) Manter, 1947	1921	1947	26	Platyhelminthes	unaccepted	Superseded combination
Levinseniella cruzi	Travassos, 1921	Levinseniella cruzi	Travassos, 1921	1921			Platyhelminthes	accepted
Maritrema nicolli	Travassos, 1921	Maritrema nicolli	Travassos, 1921	1921			Platyhelminthes	accepted
Odhneria odhneri	Travassos, 1921	Odhneria odhneri	Travassos, 1921	1921			Platyhelminthes	accepted
Macia aluterae	(MacCallum, 1917) Travassos, 1922	Xystretrum solidum	Linton, 1910	1922	1958	36	Platyhelminthes	unaccepted	synonym	Yamaguti 1958 Systema Helminthum vol1
Macia magna	(MacCallum, 1917) Travassos, 1922	Xystretrum solidum	Linton, 1910	1922	1958	36	Platyhelminthes	unaccepted	synonym	Yamaguti 1958 Systema Helminthum vol1
Gorgoderina parvicava	Travassos, 1922	Gorgoderina parvicava	Travassos, 1922	1922			Platyhelminthes	accepted
Staphylorchis cymatodes	(Johnston, 1913) Travassos, 1922	Staphylorchis cymatodes	(Johnston, 1913) Travassos, 1922	1922			Platyhelminthes	accepted
Gorgoderina cedroi	Travassos, 1924	Gorgoderina cedroi	Travassos, 1924	1924			Platyhelminthes	accepted
Gorgoderina cryptorchis	Travassos, 1924	Gorgoderina cryptorchis	Travassos, 1924	1924			Platyhelminthes	accepted
Phyllodistomum staffordi	Pearse, 1924	Phyllodistomum staffordi	Pearse, 1924	1924			Platyhelminthes	accepted
Phyllodistomum fausti	Pearse, 1924	Phyllodistomum fausti	Pearse, 1924	1924			Platyhelminthes	taxon inquirendum
Spelotrema carcini	Guyénot, Naville & Ponse, 1925	Microphallus primas	(Jägerskiöld, 1908) Stunkard, 1951	1925	1951	26	Platyhelminthes	unaccepted	junior subjective synonym
Opecoelus lobatus	Ozaki, 1925	Opecoelus lobatus	Ozaki, 1925	1925			Platyhelminthes	accepted
Opecoelus sphaericus	Ozaki, 1925	Opecoelus sphaericus	Ozaki, 1925	1925			Platyhelminthes	accepted
Nicolla plagiorchis	(Ozaki, 1926)	Coitocaecum plagiorchis	Ozaki, 1926	1926			Platyhelminthes	unaccepted	superseded combination
Phyllodistomum elongatum	Nybelin, 1926	Phyllodistomum folium	(Olfers, 1816) Braun, 1899	1926	2015	89	Platyhelminthes	unaccepted	junior subjective synonym	Petkevičiūtė, Stunžėnas, Stanevičiūtė, & Zhokhov 2015 Zoologica Scripta, 44(2), 191-202.
Phyllodistomum simile	Nybelin, 1926	Phyllodistomum folium	(Olfers, 1816) Braun, 1899	1926	2015	89	Platyhelminthes	unaccepted	junior subjective synonym	Petkevičiūtė, Stunžėnas, Stanevičiūtė, & Zhokhov 2015 Zoologica Scripta, 44(2), 191-202.
Microlecithus kajika	Ozaki, 1926	Phyllodistomum kajika	(Ozaki, 1926) Kaw, 1950	1926	1950	24	Platyhelminthes	unaccepted	superseded combination
Peracreadium perezi	Mathias, 1926	Gaevskajatrema perezi	(Mathias, 1926) Gibson & Bray, 1982	1926	1982	56	Platyhelminthes	unaccepted	Superseded combination
Coitocaecum orthorchis	Ozaki, 1926	Coitocaecum orthorchis	Ozaki, 1926	1926			Platyhelminthes	accepted
Coitocaecum plagiorchis	Ozaki, 1926	Coitocaecum plagiorchis	Ozaki, 1926	1926			Platyhelminthes	accepted
Dendrorchis neivai	Travassos, 1926	Dendrorchis neivai	Travassos, 1926	1926			Platyhelminthes	accepted
Gorgoderina diaster	Lutz, 1926	Gorgoderina diaster	Lutz, 1926	1926			Platyhelminthes	accepted
Phyllodistomum megalorchis	Nybelin, 1926	Phyllodistomum megalorchis	Nybelin, 1926	1926			Platyhelminthes	accepted
Phyllodistomum pseudofolium	Nybelin, 1926	Phyllodistomum pseudofolium	Nybelin, 1926	1926			Platyhelminthes	accepted
Staphylorchis largus	(Lühe, 1906) Baylis, 1927	Nagmia larga	(Lühe, 1906) Yamaguti, 1958	1927	1952	25	Platyhelminthes	unaccepted	superseded combination
Helicometra labri	(Stossich, 1886) Issaitschikov, 1928	Helicometra fasciata	(Rudolphi, 1819) Odhner, 1902	1928	1974	46	Platyhelminthes	unaccepted	synonym	Skekerak and Arai 1974 Can.J. Zool. 52. 707-738
Lebouria (Caudotestis) nicolli	Issaitschikov, 1928	Caudotestis nicolli	Issaitschikov, 1928	1928	1934	6	Platyhelminthes	unaccepted	Superseded combination	Yamaguti 1934 Jap. J. Zool., 5,249~41
Coitocaecum skrjabini	Iwanitzky, 1928	Nicolla skrjabini	(Iwanitzky, 1928) Dollfus, 1960	1928	1956	28	Platyhelminthes	unaccepted	superseded combination
Opecoelus elongatus	Ozaki, 1928	Paropecoelus elongatus	(Ozaki, 1928) Pritchard, 1966	1928	1966	38	Platyhelminthes	unaccepted	superseded combination
Opecoelus quadratus	Ozaki, 1928	Paropecoelus quadratus	(Ozaki, 1928) Shimazu & Machida, 1985	1928	1985	57	Platyhelminthes	unaccepted	Superseded combination
Anisoporus cobraeformis	Ozaki, 1928	Anisoporus cobraeformis	Ozaki, 1928	1928			Platyhelminthes	accepted
Helicometra plovmornini	Issaitchikov, 1928	Helicometra plovmornini	Issaitchikov, 1928	1928			Platyhelminthes	accepted
Microphallus minus	Ochi, 1928	Microphallus minus	Ochi, 1928	1928			Platyhelminthes	accepted
Opecoeloides furcatus	(Bremser in Rudolphi, 1819) Odhner, 1928	Opecoeloides furcatus	(Bremser in Rudolphi, 1819) Odhner, 1928	1928			Platyhelminthes	accepted
Opecoelus minimus	Tubangui, 1928	Opecoelus minimus	Tubangui, 1928	1928			Platyhelminthes	accepted
Opegaster brevifistula	Ozaki, 1928	Opegaster brevifistula	Ozaki, 1928	1928			Platyhelminthes	accepted
Opegaster ovata	Ozaki, 1928	Opegaster ovata	Ozaki, 1928	1928			Platyhelminthes	accepted
Opegaster recta	Ozaki, 1928	Opegaster recta	Ozaki, 1928	1928			Platyhelminthes	accepted
Phyllodistomum carolini	Holl, 1929	Phyllodistomum staffordi	Pearse, 1924	1929	1996	67	Platyhelminthes	unaccepted	junior subjective synonym	Gibson 1996 Gude t the parasites of fishes of Canada
Phyllodistomum pearsei	Holl, 1929	Phyllodistomum superbum	Stafford, 1904	1929	1996	67	Platyhelminthes	unaccepted	junior subjective synonym	Gibson 1996 Gude t the parasites of fishes of Canada
Catoptroides lacustri	Loewen, 1929	Phyllodistomum lacustri	(Loewen, 1929) Lewis, 1935	1929	1935	6	Platyhelminthes	unaccepted	Superseded combination
Coitocaecum diplobulbosum	Ozaki, 1929	Coitocaecum diplobulbosum	Ozaki, 1929	1929			Platyhelminthes	accepted
Coitocaecum latum	Ozaki, 1929	Coitocaecum latum	Ozaki, 1929	1929			Platyhelminthes	accepted
Coitocaecum unibulbosum	Ozaki, 1929	Coitocaecum unibulbosum	Ozaki, 1929	1929			Platyhelminthes	accepted
Maritrema pulcherrimum	Travassos, 1929	Maritrema pulcherrimum	Travassos, 1929	1929			Platyhelminthes	accepted
Petalodistomum yorkei	(Nagaty, 1930)	Nagmia yorkei	Nagaty, 1930	1930			Platyhelminthes	unaccepted	superseded combination
Phyllodistomum enterocolpium	Holl, 1930	Phyllodistomum patellare	(Sturges, 1897) Looss, 1901	1930	1935	5	Platyhelminthes	unaccepted	synonym	Lewis 1935 Trans. Amer Microsc. Soc. 54(2) 103-117
Helicometrina azumae	Layman, 1930	Decemtestis azumae	(Layman, 1930) Yamaguti, 1934	1930	1934	4	Platyhelminthes	unaccepted	Superseded combination
Lebouria isaitschikowi	Layman, 1930	Plagioporus isaitschikowi	(Layman, 1930) Price, 1934	1930	1934	4	Platyhelminthes	unaccepted	superseded combination
Cainocreadium skrjabini	Layman, 1930	Lepidauchen skrjabini	(Layman, 1930) Yamaguti, 1954	1930	1954	24	Platyhelminthes	unaccepted	Superseded combination
Opegaster ozaki	Layman, 1930	Opecoelus ozaki	(Layman, 1930) Yamaguti, 1954	1930	1954	24	Platyhelminthes	unaccepted	superseded combination
Lebouria elongata	Goto & Ozaki, 1930	Neoplagioporus elongatus	(Goto & Ozaki, 1930) Shimazu, 1990	1930	1976	46	Platyhelminthes	unaccepted	superseded combination
Gorgoderina carli	Baer, 1930	Gorgoderina carli	Baer, 1930	1930			Platyhelminthes	accepted
Nagmia yorkei	Nagaty, 1930	Nagmia yorkei	Nagaty, 1930	1930			Platyhelminthes	accepted
Phyllodistomum marinum	Layman, 1930	Phyllodistomum marinum	Layman, 1930	1930			Platyhelminthes	accepted
Coitocaecum macrostomum	Pigulewsky, 1931	Nicolla macrostoma	(Pigulewsky, 1931) Wisniewski, 1934	1931	1934	3	Platyhelminthes	unaccepted	superseded combination
Coitocaecum ovatum	Pigulewsky, 1931	Nicolla ovata	(Pigulewsky, 1931) Wisniewski, 1934	1931	1934	3	Platyhelminthes	unaccepted	superseded combination
Lebouria acerinae	Pigulewsky, 1931	Plagioporus acerinae	(Pigulewsky, 1931) Price, 1934	1931	1934	3	Platyhelminthes	unaccepted	superseded combination
Maculifer japonicus	Layman, 1931	Maculifer japonicus	Layman, 1931	1931			Platyhelminthes	accepted
Microphallus medius	Van Cleave & Mueller, 1932	Maritrema medium	(Van Cleave & Mueller, 1932) Mueller, 1934	1932	1934	2	Platyhelminthes	unaccepted	Superseded combination
Microphallus obstipus	Van Cleave & Mueller, 1932	Maritrema obstipum	(Van Cleave & Mueller, 1932) Mueller, 1934	1932	1934	2	Platyhelminthes	unaccepted	Superseded combination
Lebouria cooperi	Hunter & Bangham, 1932	Plagioporus cooperi	(Hunter & Bangham, 1932) Price, 1934	1932	1934	2	Platyhelminthes	unaccepted	Superseded combination
Spelotrema medium	(Van Cleave & Mueller, 1932)	Quasimaritremopsis media	(Van Cleave & Mueller, 1932) Deblock, 1973	1932	1934	2	Platyhelminthes	unaccepted	Superseded combination
Maritrema sachalinicum	Schumakowitsch, 1932	Maritrema sachalinicum	Schumakowitsch, 1932	1932			Platyhelminthes	accepted
Peracreadium gasterostei	Bovien, 1932	Peracreadium gasterostei	Bovien, 1932	1932			Platyhelminthes	accepted
Plagiocirrus primus	Van Cleave & Mueller, 1932	Plagiocirrus primus	Van Cleave & Mueller, 1932	1932			Platyhelminthes	accepted
Ozakia diplobulbosa	(Ozaki, 1929) Wisniewski, 1933	Coitocaecum diplobulbosum	Ozaki, 1929	1933	1951	18	Platyhelminthes	unaccepted	Superseded combination	Crowcroft 1951 J. of Parasit. 37. 251-256
Ozakia lata	(Ozaki, 1929) Wisniewski, 1933	Coitocaecum latum	Ozaki, 1929	1933	1951	18	Platyhelminthes	unaccepted	Superseded combination	Crowcroft 1951 J. of Parasit. 37. 251-256
Ozakia orthorchis	(Ozaki, 1926) Wisniewski, 1933	Coitocaecum orthorchis	Ozaki, 1926	1933	1951	18	Platyhelminthes	unaccepted	Superseded combination	Crowcroft 1951 J. of Parasit. 37. 251-256
Ozakia plagiorchis	(Ozaki, 1926) Wisniewski, 1933	Coitocaecum plagiorchis	Ozaki, 1926	1933	1951	18	Platyhelminthes	unaccepted	superseded combination	Crowcroft 1951 J. of Parasit. 37. 251-256
Ozakia unibulbosa	(Ozaki, 1929) Wisniewski, 1933	Coitocaecum unibulbosum	Ozaki, 1929	1933	1951	18	Platyhelminthes	unaccepted	Superseded combination	Crowcroft 1951 J. of Parasit. 37. 251-256
Streptovitella acadiae	Swales, 1933	Maritrema acadiae	(Swales, 1933) Gower, 1938	1933	1938	5	Platyhelminthes	unaccepted	Superseded combination
Baicalotrema polymorphum	(Layman, 1933) Layman, 1951	Baikalotrema polymorphum	(Layman, 1933) Layman, 1951	1933	1951	18	Platyhelminthes	unaccepted	Superseded combination
Coitocaecum testiobliquum	Wisniewski, 1933	Crowcrocaecum testiobliquum	(Wiesniewski, 1933) Skrjabin & Koval, 1956	1933	1956	23	Platyhelminthes	unaccepted	Superseded combination
Coitocaecum proavitum	Wisniewski, 1933	Excoitocaecum proavitum	(Wisniewski, 1933) Slusarski, 1958	1933	1958	25	Platyhelminthes	unaccepted	Superseded combination
Helicometrina parva	Manter, 1933	Helicometrina execta	(Linton, 1910) Overstreet, 1969	1933	1969	36	Platyhelminthes	unaccepted	junior subjective synonym
Opegaster anguillii	Harshey, 1933	Opegaster anguillii	Harshey, 1933	1933			Platyhelminthes	accepted
Phyllodistomum rhamdiae	Amato & Amato, 1933	Phyllodistomum rhamdiae	Amato & Amato, 1933	1933			Platyhelminthes	accepted
Coitocaecum glandulosum	Yamaguti, 1934	Coitocaecum gymnophallum	Nicoll, 1915	1934	1996	62	Platyhelminthes	unaccepted	Synonym	Aken'Ova & Cribb 1996 Syst Parasit. 33. 217-224
Helicometra hypodytis	Yamaguti, 1934	Helicometra fasciata	(Rudolphi, 1819) Odhner, 1902	1934	1974	40	Platyhelminthes	unaccepted	junior subjective synonym	Skekerak and Arai 1974 Can.J. Zool. 52. 707-738
Catoptroides hunteri	Arnold, 1934	Phyllodistomum hunteri	(Arnold, 1934) Bhalerao, 1937	1934	1937	3	Platyhelminthes	unaccepted	superseded combination
Levinseniella squatarolae	Yamaguti, 1934	Cornucopula squatarolae	(Yamaguti, 1934) Rankin, 1939	1934	1939	5	Platyhelminthes	unaccepted	Superseded combination
Cornucopula squatarolae	(Yamaguti, 1934) Rankin, 1939	Gynaecotyla squatarolae	(Yamaguti, 1934) Yamaguti, 1939	1934	1939	5	Platyhelminthes	unaccepted	Superseded combination
Maritrema medium	(Van Cleave & Mueller, 1932) Mueller, 1934	Quasimaritremopsis medius	(Van Cleave & Mueller, 1932) Deblock, 1973	1934	1939	5	Platyhelminthes	unaccepted	Superseded combination
Cymbephallus fimbriatus	Linton, 1934	Opecoeloides fimbriatus	(Linton, 1934) Sogandares-Bernal & Hutton, 1959	1934	1946	12	Platyhelminthes	unaccepted	superseded combination
Cymbephallus vitellosus	(Linton, 1900) Linton, 1934	Opecoeloides vitellosus	(Linton, 1900) von Wicklen, 1946	1934	1946	12	Platyhelminthes	unaccepted	superseded combination
Cymbephallus vulgaris	Manter, 1934	Pseudopecoelus vulgaris	(Manter, 1934) von Wicklen, 1946	1934	1946	12	Platyhelminthes	unaccepted	Superseded combination
Lebouria lobata	Yamaguti, 1934	Plagioporus lobatus	(Yamaguti, 1934) Manter, 1947	1934	1947	13	Platyhelminthes	unaccepted	Superseded combination
Hamacreadium epinepheli	Yamaguti, 1934	Cainocreadium epinepheli	(Yamaguti, 1934) Durio & Manter, 1968	1934	1956	22	Platyhelminthes	unaccepted	Superseded combination
Nicolla macrostoma	(Pigulewsky, 1931) Wisniewski, 1934	Nicolla skrjabini	(Iwanitzky, 1928) Dollfus, 1960	1934	1960	26	Platyhelminthes	unaccepted	junior subjective synonym
Nicolla ovata	(Pigulewsky, 1931) Wisniewski, 1934	Nicolla skrjabini	(Iwanitzky, 1928) Dollfus, 1960	1934	1960	26	Platyhelminthes	unaccepted	junior subjective synonym
Hamacreadium lethrini	Nagaty & Abdel Aal, 1962 nec Yamaguti, 1934	Hamacreadium nagatyi	Lamothe Argumedo, 1962	1934	1962	28	Platyhelminthes	unaccepted	Renamed homonym
Levinseniella minuta	Price, 1934	Atriophallophorus minutus	(Price, 1934) Deblock & Rose, 1964	1934	1964	30	Platyhelminthes	unaccepted	superseded combination
Probolitrema rotundatum	Johnston, 1934	Probolitrema richiardii	(López, 1888) Looss, 1902	1934	1976	42	Platyhelminthes	unaccepted	Synonym according to Gibson (1976)
Probolitrema simile	Johnston, 1934	Probolitrema richiardii	(López, 1888) Looss, 1902	1934	1976	42	Platyhelminthes	unaccepted	Synonym according to Gibson (1976)
Levinseniella lintoni	(Miller & Northup, 1926) Glading, 1934	Zoogonus lasius	(Leidy, 1891) Stunkard, 1940	1934	1986	52	Platyhelminthes	unaccepted	synonym according to Bray (1986)
Phyllodistomum macrobrachicola	Yamaguti, 1934	Pseudophyllodistomum macrobrachicola	(Yamaguti, 1934) Cribb, 1987	1934	1987	53	Platyhelminthes	unaccepted	superseded combination
Caudotestis gnathopogonis	Yamaguti, 1934	Neoplagioporus elongatus	(Goto & Ozaki, 1930) Shimazu, 1990	1934	1990	56	Platyhelminthes	unaccepted	junior subjective synonym
Caudotestis orientalis	Yamaguti, 1934	Neoplagioporus elongatus	(Goto & Ozaki, 1930) Shimazu, 1990	1934	1990	56	Platyhelminthes	unaccepted	junior subjective synonym
Caudotestis zacconis	Yamaguti, 1934	Neoplagioporus zacconis	(Yamaguti, 1934) Shimazu, 1990	1934	1990	56	Platyhelminthes	unaccepted	superseded combination
Lebouria calotomi	Yamaguti, 1934	Choerodonicola calotomi	(Yamaguti, 1934) Cribb, 2005	1934	2005	71	Platyhelminthes	unaccepted	Superseded combination
Lebouria choerodonis	Yamaguti, 1934	Choerodonicola choerodontis	(Yamaguti, 1934) Cribb, 2005	1934	2005	71	Platyhelminthes	unaccepted	Superseded combination
Cotylogonoporum orfeum	Thapar & Dayal, 1934	Sphaerostoma orfeum	(Thapar & Dayal, 1934) Cribb, 2005	1934	2005	71	Platyhelminthes	unaccepted	Superseded combination
Choanostoma plectorhynchi	Yamaguti, 1934	Choanotrema plectorhynchi	(Yamaguti, 1934) Nitta & Tanaka, 2018	1934	2018	84	Platyhelminthes	unaccepted	Superseded combination
Coitocaecum anaspidis	Hickman, 1934	Coitocaecum anaspidis	Hickman, 1934	1934			Platyhelminthes	accepted
Decemtestis azumae	(Layman, 1930) Yamaguti, 1934	Decemtestis azumae	(Layman, 1930) Yamaguti, 1934	1934			Platyhelminthes	accepted
Decemtestis callionymi	Yamaguti, 1934	Decemtestis callionymi	Yamaguti, 1934	1934			Platyhelminthes	accepted
Decemtestis ditrematis	Yamaguti, 1934	Decemtestis ditrematis	Yamaguti, 1934	1934			Platyhelminthes	accepted
Decemtestis sillagonis	Yamaguti, 1934	Decemtestis sillagonis	Yamaguti, 1934	1934			Platyhelminthes	accepted
Diplobulbus calotomi	Yamaguti, 1934	Diplobulbus calotomi	Yamaguti, 1934	1934			Platyhelminthes	accepted
Hamacreadium lethrini	Yamaguti, 1934	Hamacreadium lethrini	Yamaguti, 1934	1934			Platyhelminthes	accepted
Helicometra epinepheli	Yamaguti, 1934	Helicometra epinepheli	Yamaguti, 1934	1934			Platyhelminthes	accepted
Maritrema obstipum	(Van Cleave & Mueller, 1932) Mueller, 1934	Maritrema obstipum	(Van Cleave & Mueller, 1932) Mueller, 1934	1934			Platyhelminthes	accepted
Nicolla proavitum	(Wisniewski, 1934)	Nicolla proavitum	(Wisniewski, 1934)	1934			Platyhelminthes	accepted
Opecoelina helicoleni	Manter, 1934	Opecoelina helicoleni	Manter, 1934	1934			Platyhelminthes	accepted
Opecoelina scorpaenae	Manter, 1934	Opecoelina scorpaenae	Manter, 1934	1934			Platyhelminthes	accepted
Opecoelus inimici	Yamaguti, 1934	Opecoelus inimici	Yamaguti, 1934	1934			Platyhelminthes	accepted
Opecoelus minor	Yamaguti, 1934	Opecoelus minor	Yamaguti, 1934	1934			Platyhelminthes	accepted
Opecoelus sebastodis	Yamaguti, 1934	Opecoelus sebastodis	Yamaguti, 1934	1934			Platyhelminthes	accepted
Opegaster parapristipomatis	Yamaguti, 1934	Opegaster parapristipomatis	Yamaguti, 1934	1934			Platyhelminthes	accepted
Opegaster syngnathi	Yamaguti, 1934	Opegaster syngnathi	Yamaguti, 1934	1934			Platyhelminthes	accepted
Pedunculacetabulum opisthorchis	Yamaguti, 1934	Pedunculacetabulum opisthorchis	Yamaguti, 1934	1934			Platyhelminthes	accepted
Phyllodistomum mogurndae	Yamaguti, 1934	Phyllodistomum mogurndae	Yamaguti, 1934	1934			Platyhelminthes	accepted
Phyllodistomum parasiluri	Yamaguti, 1934	Phyllodistomum parasiluri	Yamaguti, 1934	1934			Platyhelminthes	accepted
Phyllotrema bicaudatum	Yamaguti, 1934	Phyllotrema bicaudatum	Yamaguti, 1934	1934			Platyhelminthes	accepted
Helicometra gurnardus	Thapar & Dayal, 1934			1934			Platyhelminthes	nomen nudum
Maculifer chandleri	Harwood, 1935	Polylekithum ictaluri	(Pearse, 1924) Arnold, 1934	1935	2006	71	Platyhelminthes	unaccepted	Synonym	Curran, Tkach, Overstreet 2006 Acta Parasit. 51, 238-248
Catoptroides lohrenzi	Loewen, 1935	Phyllodistomum lohrenzi	(Loewen, 1935) Bhalerao, 1937	1935	1937	2	Platyhelminthes	unaccepted	superseded combination
Spelophallus bucephalae	Yamaguti, 1935	Levinseniella bucephalae	(Yamaguti, 1935) Yamaguti, 1939	1935	1939	4	Platyhelminthes	unaccepted	Superseded combination
Opistholebes cotylophorus	Ozaki, 1935	Pseudoheterolebes cotylophorus	(Ozaki, 1935) Yamaguti, 1959	1935	1959	24	Platyhelminthes	unaccepted	Superseded combination
Probolitrema antarcticus	Woolcock, 1935	Probolitrema richiardii	(López, 1888) Looss, 1902	1935	1976	41	Platyhelminthes	unaccepted	Synonym according to Gibson (1976)
Probolitrema californiense	Stunkard, 1935	Probolitrema richiardii	(López, 1888) Looss, 1902	1935	1976	41	Platyhelminthes	unaccepted	Synonym according to Gibson (1976)
Probolitrema philippi	Woolcock, 1935	Probolitrema richiardii	(López, 1888) Looss, 1902	1935	1976	41	Platyhelminthes	unaccepted	Synonym according to Gibson (1976)
Dactylostomum gracile	Woolcock, 1935	Dactylostomum gracile	Woolcock, 1935	1935			Platyhelminthes	accepted
Helicometra bassensis	Woolcock, 1935	Helicometra bassensis	Woolcock, 1935	1935			Platyhelminthes	accepted
Helicometra tenuifolia	Woolcock, 1935	Helicometra tenuifolia	Woolcock, 1935	1935			Platyhelminthes	accepted
Heterolebes maculosus	Ozaki, 1935	Heterolebes maculosus	Ozaki, 1935	1935			Platyhelminthes	accepted
Phyllodistomum lacustri	(Loewen, 1929) Lewis, 1935	Phyllodistomum lacustri	(Loewen, 1929) Lewis, 1935	1935			Platyhelminthes	accepted
Helicometrina septorchis	Srivastava, 1936	Helicometrina nimia	Linton, 1910	1936	1979	43	Platyhelminthes	unaccepted	junior subjective synonym	Bray 1979 J. Nat. Hist. 13. 399-431
Maritrema rhodanicum	Carrère, 1936	Maritrema subdolum	Jägerskiöld, 1909	1936	1961	25	Platyhelminthes	unaccepted	junior subjective synonym	Deblock, Capron, Rosé 1961 Parassitologia 3(1-2) 105-119
Helicometrina orientalis	Srivastava, 1936	Helicometrina nimia	Linton, 1910	1936	1960	24	Platyhelminthes	unaccepted	junior subjective synonym	Deelman 1960 J. Parasitol. 46(5): 13)
Vitellarinus pawlovskii	Zmeev, 1936	Phyllodistomum pawlovskii	(Zmeev, 1936) Pigulewsky, 1953	1936	1953	17	Platyhelminthes	unaccepted	Superseded combination
Decemtestis biacetabulata	Srivastava, 1936	Decemtestis biacetabulata	Srivastava, 1936	1936			Platyhelminthes	accepted
Decemtestis brevicirrus	Srivastava, 1936	Decemtestis brevicirrus	Srivastava, 1936	1936			Platyhelminthes	accepted
Decemtestis mehrai	Srivastava, 1936	Decemtestis mehrai	Srivastava, 1936	1936			Platyhelminthes	accepted
Levinseniella indica	Lal, 1936	Levinseniella indica	Lal, 1936	1936			Platyhelminthes	accepted
Phyllodistomum singulare	Lynch, 1936	Phyllodistomum singulare	Lynch, 1936	1936			Platyhelminthes	accepted
Phyllodistomum anguillae	Macfarlane, 1936			1936			Platyhelminthes	nomen nudum
Helicometrina elongata	Noble & Park, 1937	Helicometrina nimia	Linton, 1910	1937	1960	23	Platyhelminthes	unaccepted	junior subjective synonym	Deelman 1960 J. Parasitol. 46(5): 13)
Phyllodistomum lohrenzi	(Loewen, 1935) Bhalerao, 1937	Phyllodistomum superbum	Stafford, 1904	1937	1996	59	Platyhelminthes	unaccepted	junior subjective synonym	Gibson 1996 Gude t the parasites of fishes of Canada
Phyllodistomum hunteri	(Arnold, 1934) Bhalerao, 1937	Phyllodistomum staffordi	Pearse, 1924	1937	1996	59	Platyhelminthes	unaccepted	Probable synonym	Gibson 1996 Gude t the parasites of fishes of Canada
Opegaster beliyai	Pande, 1937	Opecoelus beliyai	(Pande, 1937) Aken'Ova, 2007	1937	2007	70	Platyhelminthes	unaccepted	superseded combination
Opistholebes elongatus	Ozaki, 1937	Parallelolebes elongatus	(Ozaki, 1937) Martin, Ribu, Cutmore & Cribb, 2018	1937	2018	81	Platyhelminthes	unaccepted	Superseded combination
Genitocotyle acirrus	Park, 1937	Genitocotyle acirrus	Park, 1937	1937			Platyhelminthes	accepted
Gorgoderina bilobata	Rankin, 1937	Gorgoderina bilobata	Rankin, 1937	1937			Platyhelminthes	accepted
Gorgoderina tenua	Rankin, 1937	Gorgoderina tenua	Rankin, 1937	1937			Platyhelminthes	accepted
Opegaster mastacembalii	Harshey, 1937	Opegaster mastacembalii	Harshey, 1937	1937			Platyhelminthes	accepted
Opegaster mehrii	Harshey, 1937	Opegaster mehrii	Harshey, 1937	1937			Platyhelminthes	accepted
Phyllodistomum almorii	Pande, 1937	Phyllodistomum almorii	Pande, 1937	1937			Platyhelminthes	accepted
Phyllodistomum shandrai	Bhalerao, 1937	Phyllodistomum shandrai	Bhalerao, 1937	1937			Platyhelminthes	accepted
Phyllodistomum sinense	Wu, 1937	Phyllodistomum sinense	Wu, 1937	1937			Platyhelminthes	accepted
Phyllodistomum solidum	Rankin, 1937	Phyllodistomum solidum	Rankin, 1937	1937			Platyhelminthes	accepted
Phyllodistomum (Catoptroides) undulans	Steen, 1938	Phyllodistomum undulans	Steen, 1938	1938			Platyhelminthes	unaccepted	superseded combination
Phyllodistomum undulans	Steen, 1938	Phyllodistomum simile	Nybelin, 1926	1938			Platyhelminthes	unaccepted	Synonym
Maritrema nettae	Gower, 1938	Maritreminoides nettae	(Gower, 1938) Rankin, 1939	1938	1939	1	Platyhelminthes	unaccepted	Superseded combination
Cymbephallus carangi	Yamaguti, 1938	Pseudopecoeloides carangis	(Yamaguti, 1938) Yamaguti, 1940	1938	1940	2	Platyhelminthes	unaccepted	Superseded combination
Notoporus trachuri	Yamaguti, 1938	Neonotoporus trachuri	(Yamaguti, 1938) Srivastava, 1942	1938	1942	4	Platyhelminthes	unaccepted	Superseded combination
Spelotrema brevicaeca	(Africa & Garcia, 1935) Tubangui & Africa, 1938	Microphallus brevicaeca	(Africa & Garcia, 1935) Baer, 1944	1938	1944	6	Platyhelminthes	unaccepted	superseded combination
Spelotrema nicolli	Cable & Hunninen, 1938	Microphallus nicolli	(Cable & Hunninen, 1938) Baer, 1944	1938	1944	6	Platyhelminthes	unaccepted	Superseded combination
Cymbephallus elongatus	Yamaguti, 1938	Pseudopecoelus elongatus	(Yamaguti, 1938) Von Wicklen, 1946	1938	1946	8	Platyhelminthes	unaccepted	Superseded combination
Cymbephallus japonicus	Yamaguti, 1938	Pseudopecoelus japonicus	(Yamaguti, 1938) von Wicklen, 1946	1938	1946	8	Platyhelminthes	unaccepted	Superseded combination
Phyllochorus macronius	Dayal, 1938	Phyllodistomum macronium	(Dayal, 1938) Yamaguti, 1958	1938	1958	20	Platyhelminthes	unaccepted	Superseded combination
Pedunculacetabulum pedicellatum	Srivastava, 1938	Podocotyloides pedicellatus	(Srivastava, 1938) Pritchard, 1966	1938	1966	28	Platyhelminthes	unaccepted	synonym
Opecoelina theragrae	Lloyd, 1938	Podocotyle theragrae	(Lloyd, 1938) Gibson & Bray, 1984	1938	1984	46	Platyhelminthes	unaccepted	Superseded combination
Phyllodistomum lesteri	Wu, 1938	Pseudophyllodistomum lesteri	(Wu, 1938) Cribb, 1987	1938	1987	49	Platyhelminthes	unaccepted	Superseded combination
Basantisia ramai	Pande, 1938	Basantisia ramai	Pande, 1938	1938			Platyhelminthes	accepted
Decemtestis bera	Yamaguti, 1938	Decemtestis bera	Yamaguti, 1938	1938			Platyhelminthes	accepted
Decemtestis goniistii	Yamaguti, 1938	Decemtestis goniistii	Yamaguti, 1938	1938			Platyhelminthes	accepted
Decemtestis megacotyla	Yamaguti, 1938	Decemtestis megacotyla	Yamaguti, 1938	1938			Platyhelminthes	accepted
Decemtestis neopercis	Yamaguti, 1938	Decemtestis neopercis	Yamaguti, 1938	1938			Platyhelminthes	accepted
Decemtestis pagrosomi	Yamaguti, 1938	Decemtestis pagrosomi	Yamaguti, 1938	1938			Platyhelminthes	accepted
Decemtestis spari	Yamaguti, 1938	Decemtestis spari	Yamaguti, 1938	1938			Platyhelminthes	accepted
Gorgotrema barbius	Dayal, 1938	Gorgotrema barbius	Dayal, 1938	1938			Platyhelminthes	accepted
Maculifer pacificus	Yamaguti, 1938	Maculifer pacificus	Yamaguti, 1938	1938			Platyhelminthes	accepted
Maritrema acadiae	(Swales, 1933) Gower, 1938	Maritrema acadiae	(Swales, 1933) Gower, 1938	1938			Platyhelminthes	accepted
Microphalloides japonicus	(Osborn, 1919) Yoshida, 1938	Microphalloides japonicus	(Osborn, 1919) Yoshida, 1938	1938			Platyhelminthes	accepted
Notoporus leiognathi	Yamaguti, 1938	Notoporus leiognathi	Yamaguti, 1938	1938			Platyhelminthes	accepted
Opecoelus goniistii	Yamaguti, 1938	Opecoelus goniistii	Yamaguti, 1938	1938			Platyhelminthes	accepted
Opegaster apogonichthydis	Yamaguti, 1938	Opegaster apogonichthydis	Yamaguti, 1938	1938			Platyhelminthes	accepted
Opegaster macrorchis	Yamaguti, 1938	Opegaster macrorchis	Yamaguti, 1938	1938			Platyhelminthes	accepted
Opegaster tamori	Yamaguti, 1938	Opegaster tamori	Yamaguti, 1938	1938			Platyhelminthes	accepted
Phyllodistomum brevicecum	Steen, 1938	Phyllodistomum brevicecum	Steen, 1938	1938			Platyhelminthes	accepted
Phyllodistomum caudatum	Steelman, 1938	Phyllodistomum caudatum	Steelman, 1938	1938			Platyhelminthes	accepted
Phyllodistomum lewisi	Srivastava, 1938	Phyllodistomum lewisi	Srivastava, 1938	1938			Platyhelminthes	accepted
Levinseniella carcinidis	Rankin, 1939	Levinseniella propinqua	Jägerskiöld, 1907	1939	1966	27	Platyhelminthes	unaccepted	junior subjective synonym	Deblock & Tran van Ky 1966 Annales de Parasitologie Humaine et Comparée. 41 (1): 23–60.
Maritreminoides obstipus	(Van Cleave & Mueller, 1932) Rankin, 1939	Maritrema obstipum	(Van Cleave & Mueller, 1932) Mueller, 1934	1939	1973	34	Platyhelminthes	unaccepted	Superseded combination	Deblock 1973 Ann. Parasit. Hum. Comp 48. 543-557
Maritreminoides nettae	(Gower, 1938) Rankin, 1939	Maritrema obstipum	(Van Cleave & Mueller, 1932) Mueller, 1934	1939	1973	34	Platyhelminthes	unaccepted	Synonym	Deblock 1973 Ann. Parasit. Hum. Comp 48. 543-557
Gynaecotyla jaegerskioeldi	(Travassos, 1921) Yamaguti, 1939	Gynaecotyla adunca	(Linton, 1905) Yamaguti, 1939	1939	1974	35	Platyhelminthes	unaccepted	synonym	Deblock 1974 Ann. Parasit Hum. Comp. 49. 319-335
Cornucopula jaegerskioldi	(Travassos, 1921) Rankin, 1939	Gynaecotyla jaegerskioeldi	(Travassos, 1921) Yamaguti, 1939	1939	1939	0	Platyhelminthes	unaccepted	Superseded combination
Cornucopula nassicola	(Cable & Hunninen, 1938) Rankin, 1939	Gynaecotyla nassicola	(Cable & Hunninen, 1938) Rankin, 1940	1939	1940	1	Platyhelminthes	unaccepted	Superseded combination
Cornucopula sippiwissettensis	Rankin, 1939	Gynaecotyla sippiwissettensis	(Rankin, 1939) Baer, 1944	1939	1944	5	Platyhelminthes	unaccepted	Superseded combination
Spelotrema capellae	Yamaguti, 1939	Microphallus capellae	(Yamaguti, 1939) Baer, 1944	1939	1944	5	Platyhelminthes	unaccepted	Superseded combination
Spelotrema longicolle	Yamaguti, 1939	Microphallus longicollis	(Yamaguti, 1939) Baer, 1944	1939	1944	5	Platyhelminthes	unaccepted	Superseded combination
Gynaecotyla simillima	(Travassos, 1921) Yamaguti, 1939	Microphallus simillimus	(Travassos, 1921) Martorelli, 1991	1939	1962	23	Platyhelminthes	unaccepted	superseded combination
Maritreminoides medius	(Van Cleave & Mueller, 1932) Rankin, 1939	Quasimaritremopsis media	(Van Cleave & Mueller, 1932) Deblock, 1973	1939	1973	34	Platyhelminthes	unaccepted	Superseded combination
Coitocaecum acanthogobium	Park, 1939	Coitocaecum acanthogobium	Park, 1939	1939			Platyhelminthes	accepted
Coitocaecum koreanum	Park, 1939	Coitocaecum koreanum	Park, 1939	1939			Platyhelminthes	accepted
Decemtestis kobayashii	Park, 1939	Decemtestis kobayashii	Park, 1939	1939			Platyhelminthes	accepted
Gynaecotyla adunca	(Linton, 1905) Yamaguti, 1939	Gynaecotyla adunca	(Linton, 1905) Yamaguti, 1939	1939			Platyhelminthes	accepted
Gynaecotyla squatarolae	(Yamaguti, 1934) Yamaguti, 1939	Gynaecotyla squatarolae	(Yamaguti, 1934) Yamaguti, 1939	1939			Platyhelminthes	accepted
Levinseniella bucephalae	(Yamaguti, 1935) Yamaguti, 1939	Levinseniella bucephalae	(Yamaguti, 1935) Yamaguti, 1939	1939			Platyhelminthes	accepted
Maritrema eroliae	Yamaguti, 1939	Maritrema eroliae	Yamaguti, 1939	1939			Platyhelminthes	accepted
Maritrema ovata	Rankin, 1939	Maritrema ovata	Rankin, 1939	1939			Platyhelminthes	accepted
Paraplagioporus isagi	Yamaguti, 1939	Paraplagioporus isagi	Yamaguti, 1939	1939			Platyhelminthes	accepted
Pseudospelotrema (Pseudospelotrematoides) cincli	Yamaguti, 1939	Pseudospelotrema (Pseudospelotrematoides) cincli	Yamaguti, 1939	1939			Platyhelminthes	accepted
Pseudospelotrema japonicum	Yamaguti, 1939	Pseudospelotrema japonicum	Yamaguti, 1939	1939			Platyhelminthes	accepted
Pseudospelotrema uriae	Yamaguti, 1939	Pseudospelotrema uriae	Yamaguti, 1939	1939			Platyhelminthes	accepted
Maritrema arenaria	Hadley & Castle, 1940	Maritrema gratiosum	Nicoll, 1907	1940	1971	31	Platyhelminthes	unaccepted	synonym	Deblock 1971 Bull. Mus. Nat. d'Hist. Nat 7. 353-468
Anisoporus manteri	Hunninen & Cable, 1940	Opecoeloides manteri	(Hunninen & Cable, 1940) Hunninen & Cable, 1941	1940	1941	1	Platyhelminthes	unaccepted	synonym
Spelotrema papillorobusta	Rankin, 1940	Microphallus papillorobustus	(Rankin, 1940) Baer, 1944	1940	1944	4	Platyhelminthes	unaccepted	superseded combination
Anisoporus eucinostomi	Manter, 1940	Opecoeloides eucinostomi	(Manter, 1940) von Wicklen, 1946	1940	1946	6	Platyhelminthes	unaccepted	superseded combination
Opegaster pentedactyla	Manter, 1940	Opecoelus pentedactylus	(Manter, 1940) Manter, 1954	1940	1954	14	Platyhelminthes	unaccepted	superseded combination
Lebouria truncata	Linton, 1940	Plagioporus truncatus	(Linton, 1940) Yamaguti, 1954	1940	1954	14	Platyhelminthes	unaccepted	Superseded combination
Anisoporus thyrinopsi	Manter, 1940	Opecoeloides thyrinopsi	(Manter, 1940) Skrjabin & Petrov, 1958	1940	1958	18	Platyhelminthes	unaccepted	Superseded combination
Coitocaecum leptoscari	Yamaguti, 1940	Coitocaecum leptoscari	Yamaguti, 1940	1940			Platyhelminthes	accepted
Coitocaecum tropicum	Manter, 1940	Coitocaecum tropicum	Manter, 1940	1940			Platyhelminthes	accepted
Coitocaecum xesuri	Yamaguti, 1940	Coitocaecum xesuri	Yamaguti, 1940	1940			Platyhelminthes	accepted
Dactylostomum vitellosum	Manter, 1940	Dactylostomum vitellosum	Manter, 1940	1940			Platyhelminthes	accepted
Gorgoderina rochalimai	Pereira & Cuocolo, 1940	Gorgoderina rochalimai	Pereira & Cuocolo, 1940	1940			Platyhelminthes	accepted
Gynaecotyla nassicola	(Cable & Hunninen, 1938) Rankin, 1940	Gynaecotyla nassicola	(Cable & Hunninen, 1938) Rankin, 1940	1940			Platyhelminthes	accepted
Nagmia rosettensis	Melouk, 1940	Nagmia rosettensis	Melouk, 1940	1940			Platyhelminthes	accepted
Opecoelina pacifica	Manter, 1940	Opecoelina pacifica	Manter, 1940	1940			Platyhelminthes	accepted
Opecoelus mexicanus	Manter, 1940	Opecoelus mexicanus	Manter, 1940	1940			Platyhelminthes	accepted
Opecoelus mutu	Yamaguti, 1940	Opecoelus mutu	Yamaguti, 1940	1940			Platyhelminthes	accepted
Opecoelus xenistii	Manter, 1940	Opecoelus xenistii	Manter, 1940	1940			Platyhelminthes	accepted
Opegaster acuta	Manter, 1940	Opegaster acuta	Manter, 1940	1940			Platyhelminthes	accepted
Opegaster plotosi	Yamaguti, 1940	Opegaster plotosi	Yamaguti, 1940	1940			Platyhelminthes	accepted
Parvacreadium bifidum	Manter, 1940	Parvacreadium bifidum	Manter, 1940	1940			Platyhelminthes	accepted
Phyllodistomum lysteri	Miller, 1940	Phyllodistomum lysteri	Miller, 1940	1940			Platyhelminthes	accepted
Paraheterophyes pirum	Afanasyev, 1941	Microphallus enhydrae	Rausch & Locker, 1951	1941	1952	11	Platyhelminthes	unaccepted	pre-occupied and synonym
Dideutosaccus radifistuli	Acena, 1941	Opecoelina radifistuli	(Acena, 1941) Yamaguti, 1958	1941	1958	17	Platyhelminthes	unaccepted	Superseded combination
Coitocaecum gallicum	Dollfus, 1941	Nicolla gallica	(Dollfus, 1941) Dollfus, 1959	1941	1959	18	Platyhelminthes	unaccepted	superseded combination
Hamacreadium mehsena	Nagaty, 1941	Apopodocotyle mehsena	(Nagaty, 1941) Pritchard, 1966	1941	1966	25	Platyhelminthes	unaccepted	Synonym
Hamacreadium interruptum	Nagaty, 1941	Hamacreadium interruptum	Nagaty, 1941	1941			Platyhelminthes	accepted
Opecoeloides manteri	(Hunninen & Cable, 1940) Hunninen & Cable, 1941	Opecoeloides manteri	(Hunninen & Cable, 1940) Hunninen & Cable, 1941	1941			Platyhelminthes	accepted
Phyllodistomum notropidus	Fischthal, 1942	Phyllodistomum semotili	Fischthal, 1942	1942			Platyhelminthes	unaccepted	Probable synonym
Plagioporus (Caudotestis) thalassomatis	Yamaguti, 1942	Caudotestis thalassomatis	Yamaguti, 1942	1942			Platyhelminthes	unaccepted	Superseded combination
Plesiodistomum callichrius	Dayal, 1942	Phyllodistomum callichrius	(Dayal, 1942) Yamaguti, 1971	1942	1971	29	Platyhelminthes	unaccepted	Superseded combination
Horatrema pristipomatis	Srivatava, 1942	Notoporus pristipomatis	(Srivastava, 1942) Ahmad, 1985	1942	1985	43	Platyhelminthes	unaccepted	superseded combination
Plagioporus (Caudotestis) lethrini	Nagaty, 1942	Shimazuia lethrini	(Yamaguti, 1938) Cribb, 2005	1942	2005	63	Platyhelminthes	unaccepted	junior subjective synonym
Coitocaecum callyodontis	Yamaguti, 1942	Coitocaecum callyodontis	Yamaguti, 1942	1942			Platyhelminthes	accepted
Coitocaecum palaoense	Ogata, 1942	Coitocaecum palaoense	Ogata, 1942	1942			Platyhelminthes	accepted
Diplobulbus callyodontis	Yamaguti, 1942	Diplobulbus callyodontis	Yamaguti, 1942	1942			Platyhelminthes	accepted
Eucreadium eutropiichthyius	Dayal, 1942	Eucreadium eutropiichthyius	Dayal, 1942	1942			Platyhelminthes	accepted
Maritrema oocysta	(Lebour, 1907) Rothschild, 1942	Maritrema oocysta	(Lebour, 1907) Rothschild, 1942	1942			Platyhelminthes	accepted
Neonotoporus trachuri	(Yamaguti, 1938) Srivastava, 1942	Neonotoporus trachuri	(Yamaguti, 1938) Srivastava, 1942	1942			Platyhelminthes	accepted
Opegaster ditrematis	Yamaguti, 1942	Opegaster ditrematis	Yamaguti, 1942	1942			Platyhelminthes	accepted
Pedunculacetabulum manteri	Nagaty, 1942	Pedunculacetabulum manteri	Nagaty, 1942	1942			Platyhelminthes	accepted
Phyllodistomum etheostomae	Fischthal, 1942	Phyllodistomum etheostomae	Fischthal, 1942	1942			Platyhelminthes	accepted
Phyllodistomum nocomis	Fischthal, 1942	Phyllodistomum nocomis	Fischthal, 1942	1942			Platyhelminthes	accepted
Phyllodistomum semotili	Fischthal, 1942	Phyllodistomum semotili	Fischthal, 1942	1942			Platyhelminthes	accepted
Opecoelina pharynmagna	Annereaux, 1943	Podocotyle radifistuli	(Acena, 1941) Gibson & Bray, 1984	1943	1984	41	Platyhelminthes	unaccepted	Synonym
Phyllodistomum coatneyi	Meserve, 1943	Phyllodistomum coatneyi	Meserve, 1943	1943			Platyhelminthes	accepted
Phyllodistomum rhyacosiredonis	Bravo Hollis, 1943	Phyllodistomum rhyacosiredonis	Bravo Hollis, 1943	1943			Platyhelminthes	accepted
Microphallus capellae	(Yamaguti, 1939) Baer, 1944	Microphallus pygmaeus	(Levinsen, 1881) Baer, 1944	1944			Platyhelminthes	unaccepted	synonym
Opegaster minima	(Tubangui, 1928) Tubangui & Masilungan, 1944	Opecoelus minimus	Tubangui, 1928	1944	1985	41	Platyhelminthes	unaccepted	superseded combination	Cribb 1985 Australian Journal of Zoology, 33(5), 715-728.
Gynaecotyla sippiwissettensis	(Rankin, 1939) Baer, 1944	Gynaecotyla nassicola	(Cable & Hunninen, 1938) Rankin, 1940	1944	1974	30	Platyhelminthes	unaccepted	Synonym	Deblock 1974 Ann. Parasit Hum. Comp. 49. 319-335
Microphallus excellens	(Nicoll, 1907) Baer, 1944	Microphallus similis	(Jägerskiöld, 1900) Baer, 1944	1944	1969	25	Platyhelminthes	unaccepted	junior subjective synonym	James 1969 Journal of Zoological Systematics and Evolutionary Research, 7(1), 273-316
Spelotrema pseudogonotyla	Chen, 1944	Microphallus papillorobustus	(Rankin, 1940) Baer, 1944	1944	1958	14	Platyhelminthes	unaccepted	junior subjective synonym
Maritrema caridinae	Yamaguti & Nisimura, 1944	Maritrema caridinae	Yamaguti & Nisimura, 1944	1944			Platyhelminthes	accepted
Microphallus brevicaeca	(Africa & Garcia, 1935) Baer, 1944	Microphallus brevicaeca	(Africa & Garcia, 1935) Baer, 1944	1944			Platyhelminthes	accepted
Microphallus claviformis	(Brandes, 1889) Baer, 1944	Microphallus claviformis	(Brandes, 1889) Baer, 1944	1944			Platyhelminthes	accepted
Microphallus longicollis	(Yamaguti, 1939) Baer, 1944	Microphallus longicollis	(Yamaguti, 1939) Baer, 1944	1944			Platyhelminthes	accepted
Microphallus nicolli	(Cable & Hunninen, 1938) Baer, 1944	Microphallus nicolli	(Cable & Hunninen, 1938) Baer, 1944	1944			Platyhelminthes	accepted
Microphallus papillorobustus	(Rankin, 1940) Baer, 1944	Microphallus papillorobustus	(Rankin, 1940) Baer, 1944	1944			Platyhelminthes	accepted
Microphallus pygmaeus	(Levinsen, 1881) Baer, 1944	Microphallus pygmaeus	(Levinsen, 1881) Baer, 1944	1944			Platyhelminthes	accepted
Microphallus similis	(Jägerskiöld, 1900) Baer, 1944	Microphallus similis	(Jägerskiöld, 1900) Baer, 1944	1944			Platyhelminthes	accepted
Coitocaecum parvum	Crowcroft, 1945	Coitocaecum parvum	Crowcroft, 1945	1945			Platyhelminthes	accepted
Gorgodera asiatica	Pigulevsky, 1945	Gorgodera asiatica	Pigulevsky, 1945	1945			Platyhelminthes	accepted
Emmettrema lariosi	Caballero, 1946	Cainocreadium lariosi	(Caballero, 1946) Cribb, 2005	1946	1953	7	Platyhelminthes	unaccepted	superseded combination
Petalodistomum pacificum	Caballero, 1946	Nagmia pacifica	(Caballero, 1946) Markell, 1953	1946	1953	7	Platyhelminthes	unaccepted	superseded combination
Fimbriatus fimbriatus	(Linton, 1934) von Wicklen, 1946	Opecoeloides fimbriatus	(Linton, 1934) Sogandares-Bernal & Hutton, 1959	1946	1959	13	Platyhelminthes	unaccepted	superseded combination
Hamacreadium morgani	Baz, 1946	Hamacreadium morgani	Baz, 1946	1946			Platyhelminthes	accepted
Maritrema macrovestibulum	Ogata, 1946	Maritrema macrovestibulum	Ogata, 1946	1946			Platyhelminthes	accepted
Opecoeloides eucinostomi	(Manter, 1940) von Wicklen, 1946	Opecoeloides eucinostomi	(Manter, 1940) von Wicklen, 1946	1946			Platyhelminthes	accepted
Opecoeloides polynemi	von Wicklen, 1946	Opecoeloides polynemi	von Wicklen, 1946	1946			Platyhelminthes	accepted
Opecoeloides vitellosus	(Linton, 1900) von Wicklen, 1946	Opecoeloides vitellosus	(Linton, 1900) von Wicklen, 1946	1946			Platyhelminthes	accepted
Phyllodistomum lachancei	Choquette, 1947	Phyllodistomum umblae	(Fabricius, 1780) Bakke, 1982	1947	1987	40	Platyhelminthes	unaccepted	junior subjective synonym	Bakke Bailey 1987 Can. J. Zool. 65. 1703-1712
Ozakia acanthogobia	(Park, 1939) Manter, 1947	Coitocaecum acanthogobium	Park, 1939	1947	1951	4	Platyhelminthes	unaccepted	Superseded combination	Crowcroft 1951 J. of Parasit. 37. 251-256
Ozakia anaspidis	(Hickman, 1934) Manter, 1947	Coitocaecum anaspidis	Hickman, 1934	1947	1951	4	Platyhelminthes	unaccepted	Superseded combination	Crowcroft 1951 J. of Parasit. 37. 251-256
Ozakia glandulosa	(Yamaguti, 1934) Manter, 1947	Coitocaecum glandulosum	Yamaguti, 1934	1947	1951	4	Platyhelminthes	unaccepted	Superseded combination	Crowcroft 1951 J. of Parasit. 37. 251-256
Ozakia koreana	(Park, 1939) Manter, 1947	Coitocaecum koreanum	Park, 1939	1947	1951	4	Platyhelminthes	unaccepted	Superseded combination	Crowcroft 1951 J. of Parasit. 37. 251-256
Ozakia leptoscari	(Yamaguti, 1934) Manter, 1947	Coitocaecum leptoscari	Yamaguti, 1940	1947	1951	4	Platyhelminthes	unaccepted	Superseded combination	Crowcroft 1951 J. of Parasit. 37. 251-256
Ozakia parva	(Crowcroft, 1945) Manter, 1947	Coitocaecum parvum	Crowcroft, 1945	1947	1951	4	Platyhelminthes	unaccepted	Superseded combination	Crowcroft 1951 J. of Parasit. 37. 251-256
Ozakia tropica	(Manter, 1940) Manter, 1947	Coitocaecum tropicum	Manter, 1940	1947	1951	4	Platyhelminthes	unaccepted	Superseded combination	Crowcroft 1951 J. of Parasit. 37. 251-256
Ozakia xesuri	(Yamaguti, 1940) Manter, 1947	Coitocaecum xesuri	Yamaguti, 1940	1947	1951	4	Platyhelminthes	unaccepted	Superseded combination	Crowcroft 1951 J. of Parasit. 37. 251-256
Helicometra neosebastodis	Crowcroft, 1947	Helicometra tenuifolia	Woolcock, 1935	1947	1974	27	Platyhelminthes	unaccepted	synonym	Skekerak and Arai 1974 Can.J. Zool. 52. 707-738
Horatrema crassum	Manter, 1947	Manteriella crassa	(Manter, 1947) Yamaguti, 1958	1947	1958	11	Platyhelminthes	unaccepted	Superseded combination
Neopecoelus holocentri	Manter, 1947	Apertile holocentri	(Manter, 1947) Overstreet, 1969	1947	1969	22	Platyhelminthes	unaccepted	superseded combination
Neopecoelus scorpaenae	Manter, 1947	Pseudopecoelus scorpaenae	(Manter, 1947) Overstreet, 1969	1947	1969	22	Platyhelminthes	unaccepted	superseded combination
Opistholebes adcotylophorus	Manter, 1947	Pseudoheterolebes adcotylophorus	(Manter, 1947) Martin, Ribu, Cutmore & Cribb, 2018	1947	2018	71	Platyhelminthes	unaccepted	Superseded combination
Phyllodistomum (Catoptroides) carangis	Manter, 1947	Phyllodistomum carangis	(MacCallum, 1913) Cutmore & Cribb, 2018	1947	2018	71	Platyhelminthes	unaccepted	synonym
Genitocotyle atlantica	Manter, 1947	Genitocotyle atlantica	Manter, 1947	1947			Platyhelminthes	accepted
Gorgoderina chilensis	Dioni, 1947	Gorgoderina chilensis	Dioni, 1947	1947			Platyhelminthes	accepted
Neonotoporus yamagutii	Manter, 1947	Neonotoporus yamagutii	Manter, 1947	1947			Platyhelminthes	accepted
Opecoeloides brachyteleus	Manter, 1947	Opecoeloides brachyteleus	Manter, 1947	1947			Platyhelminthes	accepted
Opecoeloides elongatus	Manter, 1947	Opecoeloides elongatus	Manter, 1947	1947			Platyhelminthes	accepted
Opecoeloides polyfimbriatus	Read, 1947	Opecoeloides polyfimbriatus	Read, 1947	1947			Platyhelminthes	accepted
Opecoelus tasmanicus	Crowcroft, 1947	Opecoelus tasmanicus	Crowcroft, 1947	1947			Platyhelminthes	accepted
Opegaster synodi	Manter, 1947	Opegaster synodi	Manter, 1947	1947			Platyhelminthes	accepted
Xystretrum pulchrum	(Travassos, 1920) Manter, 1947	Xystretrum pulchrum	(Travassos, 1920) Manter, 1947	1947			Platyhelminthes	accepted
Microphallus minutus	Johnston, 1948	Microphallus minutus	Johnston, 1948	1948			Platyhelminthes	accepted
Levinseniella charadriformis	Young, 1949	Ascorhytis charadriformis	(Young, 1949) Ching, 1965	1949	1965	16	Platyhelminthes	unaccepted	superseded combination
Bicornuata caretta	Pearse, 1949	Bicornuata caretta	Pearse, 1949	1949			Platyhelminthes	accepted
Phyllodistomum vachius	Dayal, 1949	Phyllodistomum vachius	Dayal, 1949	1949			Platyhelminthes	accepted
Spiculotrema litoralis	Belopolskaja, 1949	Spiculotrema litoralis	Belopolskaja, 1949	1949			Platyhelminthes	accepted
Phyllodistomum frequentum	Kaw, 1950	Gorgoderina vitelliloba	(Olsson, 1876) Sinitsin. 1905	1950			Platyhelminthes	unaccepted	junior subjective synonym
Eucreadium eucreadium	Dayal, 1950	Eucreadium eutropiichthyius	Dayal, 1942	1950			Platyhelminthes	unaccepted	Synonym
Neopodocotyle indica	Dayal, 1950	Neopodocotyle indica	Dayal, 1950	1950			Platyhelminthes	accepted
Phyllodistomum kajika	(Ozaki, 1926) Kaw, 1950	Phyllodistomum kajika	(Ozaki, 1926) Kaw, 1950	1950			Platyhelminthes	accepted
Phyllodistomum loossi	Kaw, 1950	Phyllodistomum loossi	Kaw, 1950	1950			Platyhelminthes	accepted
Microphallus limuli	Stunkard, 1951	Microphallus claviformis	(Brandes, 1889) Baer, 1944	1951	1958	7	Platyhelminthes	unaccepted	Synonym	Biguet, Deblock, Capron 1958 Ann. Parasitol. 33. 398-444
Phyllodistomum singhiai	Gupta, 1951	Phyllodistomum lewisi	Srivastava, 1938	1951			Platyhelminthes	unaccepted	junior subjective synonym
Plagioporus (Caudotestis) spari	Yamaguti, 1951	Caudotestis spari	Yamaguti, 1951	1951			Platyhelminthes	unaccepted	Superseded combination
Carneophallus pseudogonotylus	(Chen, 1944) Cable & Kuns, 1951	Microphallus pseudogonotylus	(Chen, 1944) Biguet, Deblock & Capron, 1958	1951	1958	7	Platyhelminthes	unaccepted	superseded combination
Carneophallus trilobatus	Cable & Kuns, 1951	Microphallus trilobatus	(Cable & Kuns, 1951) Capron, Deblock & Biguet, 1958	1951	1958	7	Platyhelminthes	unaccepted	Superseded combination
Notoporus carangis	Yamaguti, 1951	Neonotoporus carangis	(Yamaguti, 1951) Skrjabin & Petrov, 1958	1951	1958	7	Platyhelminthes	unaccepted	superseded combination
Baikalotrema polymorphum	(Layman, 1933) Layman, 1951	Plagioporus polymorphus	(Layman, 1933) Cribb, 2005	1951	2005	54	Platyhelminthes	unaccepted	Superseded combination
Neolebouria acanthogobii	(Yamaguti, 1951) Gibson, 1976	Mesobathylebouria acanthogobii	(Yamaguti, 1951) Martin, Huston, Cutmore & Cribb, 2019	1951	2019	68	Platyhelminthes	unaccepted	Superseded combination
Decemtestis takanoha	Yamaguti, 1951	Decemtestis takanoha	Yamaguti, 1951	1951			Platyhelminthes	accepted
Maritrema urayasense	Ogata, 1951	Maritrema urayasense	Ogata, 1951	1951			Platyhelminthes	accepted
Microphallus enhydrae	Rausch & Locker, 1951	Microphallus enhydrae	Rausch & Locker, 1951	1951			Platyhelminthes	accepted
Microphallus primas	(Jägerskiöld, 1908) Stunkard, 1951	Microphallus primas	(Jägerskiöld, 1908) Stunkard, 1951	1951			Platyhelminthes	accepted
Opecoelus adsphaericus	Manter & Van Cleave, 1951	Opecoelus adsphaericus	Manter & Van Cleave, 1951	1951			Platyhelminthes	accepted
Opecoelus himezi	Yamaguti, 1951	Opecoelus himezi	Yamaguti, 1951	1951			Platyhelminthes	accepted
Opecoelus nipponicus	Yamaguti, 1951	Opecoelus nipponicus	Yamaguti, 1951	1951			Platyhelminthes	accepted
Phyllodistomum pacificum	Yamaguti, 1951	Phyllodistomum pacificum	Yamaguti, 1951	1951			Platyhelminthes	accepted
Spelotrema prima	(Jägerskiöld, 1908) Belopolskaja, 1952	Microphallus primas	(Jägerskiöld, 1908) Stunkard, 1951	1952			Platyhelminthes	unaccepted	superseded combination
Spelotrema pirum	(Afanasyev, 1941) Belopolskaja, 1952	Microphallus enhydrae	Rausch & Locker, 1951	1952			Platyhelminthes	unaccepted	Synonym
Anaporrhutum gigas	(Samuel, 1952)	Staphylorchis cymatodes	(Johnston, 1913) Travassos, 1922	1952	2010	58	Platyhelminthes	unaccepted	synonym	Cutmore, Bennett, Cribb 2010 Parasitol Intern. 59. 579-586
Staphylorchis gigas	Samuel, 1952	Staphylorchis cymatodes	(Johnston, 1913) Travassos, 1922	1952	2010	58	Platyhelminthes	unaccepted	synonym	Cutmore, Bennett, Cribb 2010 Parasitol Intern. 59. 579-586
Spelotrema oedemia	Belopolskaja, 1952	Microphallus oedemia	(Belopolskaja, 1952) Biguet, Deblock & Capron, 1958	1952	1958	6	Platyhelminthes	unaccepted	Superseded combination
Petalodistomum largus	(Lühe, 1906) Pigulewsky, 1952	Nagmia larga	(Lühe, 1906) Yamaguti, 1958	1952	1958	6	Platyhelminthes	unaccepted	superseded combination
Plagioporus (Paraplagioporus) lonigivesiculus	Yamaguti, 1952	Hamacreadium longivesiculum	(Yamaguti, 1952) Martin, Cutmore, Ward & Cribb, 2017	1952	2017	65	Platyhelminthes	unaccepted	superseded combination
Diacetabulum curvicolon	Belopolskaja, 1952	Diacetabulum curvicolon	Belopolskaja, 1952	1952			Platyhelminthes	accepted
Diplobulbus scari	Yamaguti, 1952	Diplobulbus scari	Yamaguti, 1952	1952			Platyhelminthes	accepted
Endocotyle incana	Belopolskaja, 1952	Endocotyle incana	Belopolskaja, 1952	1952			Platyhelminthes	accepted
Maritrema afanassjewi	Belopolskaja, 1952	Maritrema afanassjewi	Belopolskaja, 1952	1952			Platyhelminthes	accepted
Maritrema magnicirrus	Belopolskaja, 1952	Maritrema magnicirrus	Belopolskaja, 1952	1952			Platyhelminthes	accepted
Numeniotrema musculosa	Belopolskaja, 1952	Numeniotrema musculosa	Belopolskaja, 1952	1952			Platyhelminthes	accepted
Opecoelus piriformis	Yamaguti, 1952	Opecoelus piriformis	Yamaguti, 1952	1952			Platyhelminthes	accepted
Opegaster gobii	Yamaguti, 1952	Opegaster gobii	Yamaguti, 1952	1952			Platyhelminthes	accepted
Opegaster longivesicula	Yamaguti, 1952	Opegaster longivesicula	Yamaguti, 1952	1952			Platyhelminthes	accepted
Pseudomaritrema posterolecithale	Belopolskaja, 1952	Pseudomaritrema posterolecithale	Belopolskaja, 1952	1952			Platyhelminthes	accepted
Pseudospelotrema obstipum	(Van Cleave & Muller, 1932) Hunter & Vernberg, 1953	Maritrema obstipum	(Van Cleave & Mueller, 1932) Mueller, 1934	1953	1973	20	Platyhelminthes	unaccepted	Superseded combination	Deblock 1973 Ann. Parasit. Hum. Comp 48. 543-557
Pseudospelotrema nettae	(Gower, 1938) Hunter & Vernberg, 1953	Maritreminoides nettae	(Gower, 1938) Rankin, 1939	1953	1973	20	Platyhelminthes	unaccepted	Superseded combination	Deblock 1973 Ann. Parasit. Hum. Comp 48. 543-557
Maculifer maculosus	(Ozaki, 1935) Yamaguti, 1953	Heterolebes maculosus	Ozaki, 1935	1953	2018	65	Platyhelminthes	unaccepted	Superseded combination	Martin, Ribu, Cutmore, Cribb 2018 Sys. Parasit. 95. 743-781
Phyllodistomum dogieli	Pigulewsky, 1953	Phyllodistomum macrocotyle	(Lühe, 1909) Odhner, 1911	1953	2015	62	Platyhelminthes	unaccepted	junior subjective synonym	Petkevičiūtė, Stunžėnas, Stanevičiūtė, & Zhokhov 2015 Zoologica Scripta, 44(2), 191-202.
Spelotrema arenaria	Belopolskaja & Uspenskaja, 1953	Microphallus arenaria	(Belopol'skaja & Uspenskaja, 1953) Biguet, Deblock & Capron, 1958	1953	1958	5	Platyhelminthes	unaccepted	superseded combination
Nagmia pacifica	(Caballero, 1946) Markell, 1953	Staphylorchis pacificus	(Caballero, 1946) Cutmore, Bennett & Cribb, 2010	1953	1969	16	Platyhelminthes	unaccepted	superseded combination
Peracreadium shawi	(Mclntosh, 1939) Yamaguti, 1953	Plagioporus shawi	(McIntosh, 1939) Margolis, 1972	1953	1972	19	Platyhelminthes	unaccepted	Superseded combination
Microphallus pirum	(Afanasyev, 1941) Rausch, 1953	Microphallus comandorensis	Deblock, 1980	1953	1980	27	Platyhelminthes	unaccepted	junior homonym pre-occupied
Hamacreadium lariosi	(Caballero, 1946) Yamaguti, 1953	Cainocreadium lariosi	(Caballero, 1946) Cribb, 2005	1953	2005	52	Platyhelminthes	unaccepted	superseded combination
Maritrema kitanensis	Shibue, 1953	Maritrema kitanensis	Shibue, 1953	1953			Platyhelminthes	accepted
Nagmia floridensis	Markell, 1953	Nagmia floridensis	Markell, 1953	1953			Platyhelminthes	accepted
Phyllodistomum markevitschi	Pigulewsky, 1953	Phyllodistomum markevitschi	Pigulewsky, 1953	1953			Platyhelminthes	accepted
Phyllodistomum pawlovskii	(Zmeev, 1936) Pigulewsky, 1953	Phyllodistomum pawlovskii	(Zmeev, 1936) Pigulewsky, 1953	1953			Platyhelminthes	accepted
Phyllodistomum petruschewskii	Pigulewsky, 1953	Phyllodistomum petruschewskii	Pigulewsky, 1953	1953			Platyhelminthes	accepted
Phyllodistomum skrjabini	Pigulewsky, 1953	Phyllodistomum skrjabini	Pigulewsky, 1953	1953			Platyhelminthes	accepted
Phyllodistomum wiskowskyi	Pigulewsky, 1953	Phyllodistomum wiskowskyi	Pigulewsky, 1953	1953			Platyhelminthes	accepted
Plesiochorus elongatus	Pigulevsky, 1953	Plesiochorus elongatus	Pigulevsky, 1953	1953			Platyhelminthes	accepted
Pseudospelotrema ammospizae	Hunter & Vernberg, 1953	Pseudospelotrema ammospizae	Hunter & Vernberg, 1953	1953			Platyhelminthes	accepted
Levinseniella (Monarrhenos) amnicolae	Etges, 1953	Levinseniella (Monarrhenos) amnicolae	Etges, 1953	1953			Platyhelminthes	taxon inquirendum
Phyllodistomum baueri	Pigulewsky, 1953	Phyllodistomum baueri	Pigulewsky, 1953	1953			Platyhelminthes	taxon inquirendum
Phyllodistomum bychowskii	Pigulewsky, 1953	Phyllodistomum bychowskii	Pigulewsky, 1953	1953			Platyhelminthes	taxon inquirendum
Phyllodistomum massino	Pigulewsky, 1953	Phyllodistomum massino	Pigulewsky, 1953	1953			Platyhelminthes	taxon inquirendum
Phyllodistomum orientale	Akhmerov in Pigulewsky, 1953	Phyllodistomum orientale	Akhmerov in Pigulewsky, 1953	1953			Platyhelminthes	taxon inquirendum
Phyllodistomum pseudaspii	Akhmerov in Pigulewsky, 1953	Phyllodistomum pseudaspii	Akhmerov in Pigulewsky, 1953	1953			Platyhelminthes	taxon inquirendum
Phyllodistomum stromi	Pigulewsky, 1953	Phyllodistomum stromi	Pigulewsky, 1953	1953			Platyhelminthes	taxon inquirendum
Phyllodistomum zachwatkini	Pigulewsky, 1953	Phyllodistomum zachwatkini	Pigulewsky, 1953	1953			Platyhelminthes	taxon inquirendum
Plagioporus (Caudotestis) pachysomus	Manter, 1954	Caudotestis pachysomus	Manter, 1954	1954			Platyhelminthes	unaccepted	Superseded combination
Helicometra markewitschi	Pogorel'tseva, 1954	Helicometra fasciata	(Rudolphi, 1819) Odhner, 1902	1954	1974	20	Platyhelminthes	unaccepted	junior subjective synonym	Skekerak and Arai 1974 Can.J. Zool. 52. 707-738
Opecoelus thapari	Nagaty, 1954	Paropecoelus thapari	(Nagaty, 1954) Pritchard, 1966	1954	1966	12	Platyhelminthes	unaccepted	superseded combination
Opecoelus upenoidis	Nagaty, 1954	Paropecoelus upenoidis	(Nagaty, 1954) Pritchard, 1966	1954	1966	12	Platyhelminthes	unaccepted	superseded combination
Opecoelus adelongatus	Nagaty, 1954	Paropecoelus adelongatus	(Nagaty, 1954) Pritchard, 1966	1954	1966	12	Platyhelminthes	unaccepted	synonym
Paropecoelus adelongatus	(Nagaty, 1954) Pritchard, 1966	Paropecoelus elongatus	(Ozaki, 1928) Pritchard, 1966	1954	1985	31	Platyhelminthes	unaccepted	synonym according to Shimazu & Machida, 1985
Pachycreadium crassigulum	(Linton, 1910) Manter, 1954	Macvicaria crassigula	(Linton, 1910) Bartoli, Bray & Gibson, 1989	1954	1989	35	Platyhelminthes	unaccepted	superseded combination
Opegaster caulopsettae	Manter, 1954	Opecoelus caulopsettae	(Manter, 1954) Aken'Ova, 2007	1954	2007	53	Platyhelminthes	unaccepted	superseded combination
Plagioporus (Plagioporus) dactylopagri	Manter, 1954	Macvicaria dactylopagri	(Manter, 1954) Aken'Ova, Cribb & Bray, 2008	1954	2008	54	Platyhelminthes	unaccepted	superseded combination
Opecoelus acutus	(Manter, 1940) Manter, 1954	Opegaster acuta	Manter, 1940	1954	2013	59	Platyhelminthes	unaccepted	superseded combination returned to Opegaster by Bray & Justine (2013)
Hamacreadium palleniscum	(Shipley & Hornell, 1905) Yamaguti, 1954	Neolebouria pallenisca	(Shipley & Hornell, 1905) Martin, Cutmore, Ward & Cribb, 2017	1954	2017	63	Platyhelminthes	unaccepted	superseded combination
Coitocaecum tylogonium	Manter, 1954	Coitocaecum tylogonium	Manter, 1954	1954			Platyhelminthes	accepted
Decemtestis pseudolabri	Manter, 1954	Decemtestis pseudolabri	Manter, 1954	1954			Platyhelminthes	accepted
Helicometra grandora	Manter, 1954	Helicometra grandora	Manter, 1954	1954			Platyhelminthes	accepted
Opecoelus lotellae	Manter, 1954	Opecoelus lotellae	Manter, 1954	1954			Platyhelminthes	accepted
Opecoelus ozaki	(Layman, 1930) Yamaguti, 1954	Opecoelus ozaki	(Layman, 1930) Yamaguti, 1954	1954			Platyhelminthes	accepted
Opecoelus pentedactylus	(Manter, 1940) Manter, 1954	Opecoelus pentedactylus	(Manter, 1940) Manter, 1954	1954			Platyhelminthes	accepted
Pachycreadium gastrocotylum	(Manter, 1940) Manter, 1954	Pachycreadium gastrocotylum	(Manter, 1940) Manter, 1954	1954			Platyhelminthes	accepted
Xystretrum caballeroi	Bravo Hollis, 1954	Xystretrum caballeroi	Bravo Hollis, 1954	1954			Platyhelminthes	accepted
Phyllodistomum vittatusi	Gupta, 1955	Phyllodistomum vachius	Dayal, 1949	1955			Platyhelminthes	unaccepted	junior subjective synonym
Lucknoides cavasiusi	Gupta, 1955	Neopecoelina cavasiusi	(Gupta, 1955) Yamaguti, 1958	1955	1958	3	Platyhelminthes	unaccepted	Superseded combination
Maritrema patulum	Coil, 1955	Maritreminoides patulus	(Coil, 1955) Cable, Connor & Balling, 1960	1955	1960	5	Platyhelminthes	unaccepted	Superseded combination
Maritrema glandulosa	Coil, 1955	Probolocoryphe glandulosa	(Coil, 1955) Heard & Sikora, 1969	1955	1960	5	Platyhelminthes	unaccepted	Superseded combination
Helicometra insolita	Polyanski, 1955	Helicometra insolita	Polyanski, 1955	1955			Platyhelminthes	accepted
Hysterogonia balistis	Hanson, 1955	Hysterogonia balistis	Hanson, 1955	1955			Platyhelminthes	accepted
Neopecoelina saharanpurensis	Gupta, 1955	Neopecoelina saharanpurensis	Gupta, 1955	1955			Platyhelminthes	accepted
Pseudolevinseniella cheni	Tsai, 1955	Pseudolevinseniella cheni	Tsai, 1955	1955			Platyhelminthes	accepted
Levinseniella gymnopocha	Coil, 1956	Levinseniella propinqua	Jägerskiöld, 1907	1956	1966	10	Platyhelminthes	unaccepted	junior subjective synonym	Deblock & Tran van Ky 1966 Annales de Parasitologie Humaine et Comparée. 41 (1): 23–60.
Levinseniella leptophallus	Coil, 1956	Levinseniella propinqua	Jägerskiöld, 1907	1956	1966	10	Platyhelminthes	unaccepted	junior subjective synonym	Deblock & Tran van Ky 1966 Annales de Parasitologie Humaine et Comparée. 41 (1): 23–60.
Crowcrocaecum proavitum	(Wisniewski, 1933) Skrjabin & Koval, 1956	Nicolla proavitum	(Wisniewski, 1934)	1956	1959	3	Platyhelminthes	unaccepted	superseded combination	Dollfus 1959 Annales de Parasitologie Humaine et Comparée, 34(5-6), 595-622.
Carneophallus muellhaupti	Coil, 1956	Microphallus muellhaupti	(Coil, 1956) Capron, Deblock & Biguet, 1958	1956	1958	2	Platyhelminthes	unaccepted	Superseded combination
Crowcrocaecum skrjabini	(Iwanitzky, 1928) Skrjabin & Koval, 1956	Nicolla skrjabini	(Iwanitzky, 1928) Dollfus, 1960	1956	1958	2	Platyhelminthes	unaccepted	superseded combination
Crowcrocaecum testiobliquum	(Wiesniewski, 1933) Skrjabin & Koval, 1956	Nicolla testiobliqua	(Wisniewski, 1933) Dollfus, 1958	1956	1958	2	Platyhelminthes	unaccepted	superseded combination
Cainocreadoides serrani	Nagaty, 1956	Cainocreadium serrani	(Nagaty, 1956) Manter, 1963	1956	1963	7	Platyhelminthes	unaccepted	Superseded combination
Cainocreadoides epinepheli	(Yamaguti, 1934) Nagaty, 1956	Cainocreadium epinepheli	(Yamaguti, 1934) Durio & Manter, 1968	1956	1968	12	Platyhelminthes	unaccepted	Superseded combination
Hamacreadium krusadaiense	Gupta, 1956	Plagioporus krusadaiensis	(Gupta, 1956) Yamaguti, 1971	1956	1971	15	Platyhelminthes	unaccepted	Synonym
Probolitrema mexicana	Markell, 1956	Probolitrema richiardii	(López, 1888) Looss, 1902	1956	1976	20	Platyhelminthes	unaccepted	Synonym according to Gibson (1976)
Hamacreadium leiperi	Gupta, 1956	Neolebouria leiperi	(Gupta, 1956) Martin, Cutmore, Ward & Cribb, 2017	1956	2017	61	Platyhelminthes	unaccepted	superseded combination
Opistholebes diodontis	Cable, 1956	Pseudoheterolebes diodontis	(Cable, 1956) Martin, Ribu, Cutmore & Cribb, 2018	1956	2018	62	Platyhelminthes	unaccepted	superseded combination
Helicometra boseli	Nagaty, 1956	Helicometra boseli	Nagaty, 1956	1956			Platyhelminthes	accepted
Microphallus longicaecus	Chen, 1956	Microphallus longicaecus	Chen, 1956	1956			Platyhelminthes	accepted
Opecoeloides manaarensis	Gupta, 1956	Opecoeloides manaarensis	Gupta, 1956	1956			Platyhelminthes	accepted
Phyllodistomum leilae	Nagaty, 1956	Phyllodistomum leilae	Nagaty, 1956	1956			Platyhelminthes	accepted
Phyllodistomum indianum	Jaiswal, 1957	Phyllodistomum dogieli	Pigulewsky, 1953	1957			Platyhelminthes	unaccepted	junior subjective synonym
Phyllodistomum parorchium	Jaiswal, 1957	Phyllodistomum dogieli	Pigulewsky, 1953	1957			Platyhelminthes	unaccepted	junior subjective synonym
Staphylorchis parisi	Crusz, 1957	Staphylorchis cymatodes	(Johnston, 1913) Travassos, 1922	1957	2010	53	Platyhelminthes	unaccepted	synonym	Cutmore, Bennett, Cribb 2010 Parasitol Intern. 59. 579-586
Maritreminoides caridinae	(Yamaguti & Nisimura, 1944) Chen, 1957	Maritrema caridinae	Yamaguti & Nisimura, 1944	1957	1973	16	Platyhelminthes	unaccepted	superseded combination	Deblock 1973 Ann. Parasit. Hum. Comp 48. 543-557
Helicometra pretiosa	Bravo-Hollis & Manter, 1957	Helicometra torta	Linton, 1910	1957	1974	17	Platyhelminthes	unaccepted	junior subjective synonym	Skekerak and Arai 1974 Can.J. Zool. 52. 707-738
Maritrema uca	Sarkisian, 1957	Mecynophallus uca	(Sarkisian, 1957) Ching, 1963	1957	1963	6	Platyhelminthes	unaccepted	Superseded combination
Pseudospelotrema macrovesiculata	Chen, 1957	Basantisia macrovesiculata	(Chen, 1957) Deblock & Pearson, 1968	1957	1968	11	Platyhelminthes	unaccepted	Superseded combination
Pellamyzon sebastodis	Montgomery, 1957	Pellamyzon abitionis	(McFarlane, 1936) Gibson & Bray, 1982	1957	1982	25	Platyhelminthes	unaccepted	junior subjective synonym
Anomalotrema putjatini	Zhukov, 1957	Anomalotrema putjatini	Zhukov, 1957	1957			Platyhelminthes	accepted
Genitocotyle heterostichi	Montgomery, 1957	Genitocotyle heterostichi	Montgomery, 1957	1957			Platyhelminthes	accepted
Maritreminoides mapaensis	Chen, 1957	Maritreminoides mapaensis	Chen, 1957	1957			Platyhelminthes	accepted
Opegaster lutiani	Bravo-Hollis & Manter, 1957	Opegaster lutiani	Bravo-Hollis & Manter, 1957	1957			Platyhelminthes	accepted
Phyllodistomum marinae	Bravo-Hollis & Manter, 1957	Phyllodistomum marinae	Bravo-Hollis & Manter, 1957	1957			Platyhelminthes	accepted
Macrophallus asadai	Otagaki, 1958	Probolocoryphe asadai	(Otagaki, 1958) Otagaki, 1958	1958	1958	0	Platyhelminthes	unaccepted	Superseded combination	Apparently, although I don't have the paper, Otagaki erected Proboloboryphe in the same year (and the same issue of the same journal) as Macrophallus. Perhaps Macrophallus was pre-occupied? Anyway, it seems that both relevant dates are 1958, giving this species a longevity of 0 years!
Excoitocaecum testiobliquum	(Wisniewski, 1933) Slusarski, 1958	Coitocaecum testiobliquum	Wisniewski, 1933	1958			Platyhelminthes	unaccepted	Superseded combination
Gynaecotyla riggini	Dery, 1958	Cornucopula riggini	(Dery, 1958)	1958			Platyhelminthes	unaccepted	Superseded combination
Excoitocaecum proavitum	(Wisniewski, 1933) Slusarski, 1958	Nicolla proavitum	(Wisniewski, 1934)	1958			Platyhelminthes	unaccepted	Superseded combination
Microphallus oedemia	(Belopolskaja, 1952) Biguet, Deblock & Capron, 1958	Microphallus pygmaeus	(Levinsen, 1881) Baer, 1944	1958			Platyhelminthes	unaccepted	Synonym
Levinseniella tridigitata	Deblock, Capron & Biguet, 1958	Levinseniella brachysoma	(Creplin, 1837) Stiles & Hassall, 1902	1958	1966	8	Platyhelminthes	unaccepted	junior subjective synonym	Deblock & Tran van Ky 1966 Annales de Parasitologie Humaine et Comparée. 41 (1): 23–60.
Microphallus chabaudi	Capron, Deblock & Biguet, 1958	Microphallus papillorobustus	(Rankin, 1940) Baer, 1944	1958	1966	8	Platyhelminthes	unaccepted	junior subjective synonym	Deblock & Tran van Ky 1966 Annales de Parasitologie Humaine et Comparée. 41 (1): 23–60.
Microphallus pseudogonotylus	(Chen, 1944) Biguet, Deblock & Capron, 1958	Microphallus papillorobustus	(Rankin, 1940) Baer, 1944	1958	1966	8	Platyhelminthes	unaccepted	junior subjective synonym	Deblock & Tran van Ky 1966 Annales de Parasitologie Humaine et Comparée. 41 (1): 23–60.
Microphallus tringae	Capron, Deblock & Biguet, 1958	Microphallus papillorobustus	(Rankin, 1940) Baer, 1944	1958	1966	8	Platyhelminthes	unaccepted	junior subjective synonym	Deblock & Tran van Ky 1966 Annales de Parasitologie Humaine et Comparée. 41 (1): 23–60.
Spelotrema magnipapillatum	Leonov, 1958	Microphallus papillorobustus	(Rankin, 1940) Baer, 1944	1958	1966	8	Platyhelminthes	unaccepted	junior subjective synonym	Deblock & Tran van Ky 1966 Annales de Parasitologie Humaine et Comparée. 41 (1): 23–60.
Microphallus canchei	Biguet, Deblock & Capron, 1958	Microphallus primas	(Jägerskiöld, 1908) Stunkard, 1951	1958	1966	8	Platyhelminthes	unaccepted	junior subjective synonym	Deblock & Tran van Ky 1966 Annales de Parasitologie Humaine et Comparée. 41 (1): 23–60.
Pseudomaritrema innae	Leonov, 1958	Maritrema oocysta	(Lebour, 1907) Rothschild, 1942	1958	1966	8	Platyhelminthes	unaccepted	Synonym	Deblock & Tran van Ky 1966 Annales de Parasitologie Humaine et Comparée. 41 (1): 23–60.
Gynaecotyla longiintestinata	Leonov, 1958	Gynaecotyla adunca	(Linton, 1905) Yamaguti, 1939	1958	1974	16	Platyhelminthes	unaccepted	junior subjective synonym	Deblock 1974 Ann. Parasit Hum. Comp. 49. 319-335
Cainocreadium pseudotritoni	(Rankin, 1937) Yamaguti, 1958	Allocreadium pseudotritoni	Rankin, 1937	1958	1968	10	Platyhelminthes	unaccepted	Superseded combination	Durio Manter 1968 J. Parasitol. 54(4), 747-756
Excoitocaecum skrjabini	(Ivanitzkii, 1928) Slusarski, 1958	Nicolla skrjabini	(Iwanitzky, 1928) Dollfus, 1960	1958	1960	2	Platyhelminthes	unaccepted	superseded combination
Excoitocaecum wisniewskii	Slusarski, 1958	Nicolla wisniewskii	(Slusarski, 1958) Dollfus, 1960	1958	1960	2	Platyhelminthes	unaccepted	superseded combination
Cornucopula riggini	(Dery, 1958)	Diacetabulum riggini	(Dery, 1958) Belopolskaja, 1963	1958	1963	5	Platyhelminthes	unaccepted	Superseded combination
Carneophallus skrjabini	Caballero y C., 1958	Microphallus skrjabini	(Caballero y C., 1958) Belopolskaya, 1963	1958	1963	5	Platyhelminthes	unaccepted	superseded combination
Carneophallus turgidus	Leigh, 1958	Microphallus turgidus	(Leigh, 1958) Belopolskaya, 1963	1958	1963	5	Platyhelminthes	unaccepted	superseded combination
Maritreminoides raminellae	Dery, 1958	Odhneria raminellae	(Dery, 1958) Heard, 1970	1958	1963	5	Platyhelminthes	unaccepted	Superseded combination
Levinseniella somateriae	Kulachkova, 1958	Microphallus somateriae	(Kulachkova, 1958) Deblock & Rosé, 1964	1958	1964	6	Platyhelminthes	unaccepted	Superseded combination
Opecoelina radifistuli	(Acena, 1941) Yamaguti, 1958	Podocotyle radifistuli	(Acena, 1941) Gibson & Bray, 1984	1958	1984	26	Platyhelminthes	unaccepted	Superseded combination
Levinseniella fissicotyle	Belopolskaja, 1958	Levinseniella fissicotyle	Belopolskaja, 1958	1958			Platyhelminthes	accepted
Atriotrema lecitholaterale	Belopolskaja, 1958	Atriotrema lecitholaterale	Belopolskaja, 1958	1958			Platyhelminthes	accepted
Gorgoderina carioca	Fernandes, 1958	Gorgoderina carioca	Fernandes, 1958	1958			Platyhelminthes	accepted
Gorgoderina pigulevskyi	Fernandes, 1958	Gorgoderina pigulevskyi	Fernandes, 1958	1958			Platyhelminthes	accepted
Levinseniella microovata	Belopolskaja, 1958	Levinseniella microovata	Belopolskaja, 1958	1958			Platyhelminthes	accepted
Manteriella crassa	(Manter, 1947) Yamaguti, 1958	Manteriella crassa	(Manter, 1947) Yamaguti, 1958	1958			Platyhelminthes	accepted
Maritrema echinocirrata	Leonov, 1958	Maritrema echinocirrata	Leonov, 1958	1958			Platyhelminthes	accepted
Maritrema opisthometra	Leonov, 1958	Maritrema opisthometra	Leonov, 1958	1958			Platyhelminthes	accepted
Microphallus arenaria	(Belopol'skaja & Uspenskaja, 1953) Biguet, Deblock & Capron, 1958	Microphallus arenaria	(Belopol'skaja & Uspenskaja, 1953) Biguet, Deblock & Capron, 1958	1958			Platyhelminthes	accepted
Microphallus debuni	Biguet, Deblock & Capron, 1958	Microphallus debuni	Biguet, Deblock & Capron, 1958	1958			Platyhelminthes	accepted
Microphallus muellhaupti	(Coil, 1956) Capron, Deblock & Biguet, 1958	Microphallus muellhaupti	(Coil, 1956) Capron, Deblock & Biguet, 1958	1958			Platyhelminthes	accepted
Microphallus trilobatus	(Cable & Kuns, 1951) Capron, Deblock & Biguet, 1958	Microphallus trilobatus	(Cable & Kuns, 1951) Capron, Deblock & Biguet, 1958	1958			Platyhelminthes	accepted
Nagmia larga	(Lühe, 1906) Yamaguti, 1958	Nagmia larga	(Lühe, 1906) Yamaguti, 1958	1958			Platyhelminthes	accepted
Neonotoporus carangis	(Yamaguti, 1951) Skrjabin & Petrov, 1958	Neonotoporus carangis	(Yamaguti, 1951) Skrjabin & Petrov, 1958	1958			Platyhelminthes	accepted
Neopecoelina cavasiusi	(Gupta, 1955) Yamaguti, 1958	Neopecoelina cavasiusi	(Gupta, 1955) Yamaguti, 1958	1958			Platyhelminthes	accepted
Nicolla testiobliqua	(Wisniewski, 1933) Dollfus, 1958	Nicolla testiobliqua	(Wisniewski, 1933) Dollfus, 1958	1958			Platyhelminthes	accepted
Opecoeloides thyrinopsi	(Manter, 1940) Skrjabin & Petrov, 1958	Opecoeloides thyrinopsi	(Manter, 1940) Skrjabin & Petrov, 1958	1958			Platyhelminthes	accepted
Opecoelus lateolabracis	Yamaguti, 1958	Opecoelus lateolabracis	Yamaguti, 1958	1958			Platyhelminthes	accepted
Opecoelus pagrosomi	Yamaguti, 1958	Opecoelus pagrosomi	Yamaguti, 1958	1958			Platyhelminthes	accepted
Opecoelus sebastisci	Yamaguti, 1958	Opecoelus sebastisci	Yamaguti, 1958	1958			Platyhelminthes	accepted
Opegaster cryptocentri	Yamaguti, 1958	Opegaster cryptocentri	Yamaguti, 1958	1958			Platyhelminthes	accepted
Phyllodistomum anguilae	Long & Wai, 1958	Phyllodistomum anguilae	Long & Wai, 1958	1958			Platyhelminthes	accepted
Phyllodistomum bai	Long & Wai, 1958	Phyllodistomum bai	Long & Wai, 1958	1958			Platyhelminthes	accepted
Phyllodistomum carassii	Long & Wai, 1958	Phyllodistomum carassii	Long & Wai, 1958	1958			Platyhelminthes	accepted
Phyllodistomum ghanense	Thomas, 1958	Phyllodistomum ghanense	Thomas, 1958	1958			Platyhelminthes	accepted
Phyllodistomum macronium	(Dayal, 1938) Yamaguti, 1958	Phyllodistomum macronium	(Dayal, 1938) Yamaguti, 1958	1958			Platyhelminthes	accepted
Phyllodistomum sinipercae	Long & Wai, 1958	Phyllodistomum sinipercae	Long & Wai, 1958	1958			Platyhelminthes	accepted
Phyllodistomum symmetrorchis	Thomas, 1958	Phyllodistomum symmetrorchis	Thomas, 1958	1958			Platyhelminthes	accepted
Probolocoryphe asadai	(Otagaki, 1958) Otagaki, 1958	Probolocoryphe asadai	(Otagaki, 1958) Otagaki, 1958	1958			Platyhelminthes	accepted
Plagioporus (Caudotestis) parapercis	Yamaguti, 1959	Caudotestis parapercis	Yamaguti, 1959	1959			Platyhelminthes	unaccepted	Superseded combination
Maculifer chilomycteri	Yamaguti, 1959	Heterolebes chilomycteri	(Yamaguti, 1959) Manter & Pritchard, 1962	1959	1962	3	Platyhelminthes	unaccepted	Superseded combination
Decemtestis parapercis	Yamaguti, 1959	Decemtestis parapercis	Yamaguti, 1959	1959			Platyhelminthes	accepted
Nicolla gallica	(Dollfus, 1941) Dollfus, 1959	Nicolla gallica	(Dollfus, 1941) Dollfus, 1959	1959			Platyhelminthes	accepted
Nicolla timoni	Rebecq & Giudicelli, 1959	Nicolla timoni	Rebecq & Giudicelli, 1959	1959			Platyhelminthes	accepted
Opecoeloides fimbriatus	(Linton, 1934) Sogandares-Bernal & Hutton, 1959	Opecoeloides fimbriatus	(Linton, 1934) Sogandares-Bernal & Hutton, 1959	1959			Platyhelminthes	accepted
Opegaster elongata	Yamaguti, 1959	Opegaster elongata	Yamaguti, 1959	1959			Platyhelminthes	accepted
Pachycreadium carnosum	(Rudolphi, 1819) Cortini & Ferretti, 1959	Pachycreadium carnosum	(Rudolphi, 1819) Cortini & Ferretti, 1959	1959			Platyhelminthes	accepted
Pachycreadium lerneri	Sogandares-Bernal, 1959	Pachycreadium lerneri	Sogandares-Bernal, 1959	1959			Platyhelminthes	accepted
Plagiocirrus testeus	Fritts, 1959	Plagiocirrus testeus	Fritts, 1959	1959			Platyhelminthes	accepted
Phyllotrema lobatum	(Siddiqi & Cable, 1960)	Pinguitrema lobatum	Siddiqi & Cable, 1960	1960			Platyhelminthes	unaccepted	synonym
Staphylorchis scoliodonii	Mehra, 1960	Staphylorchis cymatodes	(Johnston, 1913) Travassos, 1922	1960	2010	50	Platyhelminthes	unaccepted	synonym	Cutmore, Bennett, Cribb 2010 Parasitol Intern. 59. 579-586
Maritrema galloprovinciale	Timon- David, 1960	Maritrema obstipum	(Van Cleave & Mueller, 1932) Mueller, 1934	1960	1976	16	Platyhelminthes	unaccepted	Synonym	Ke 1976 Acta Zoologica Sinica 22(4) 361-379
Pseudospelotrema charadrii	Cable, Connor & Balling, 1960	Odhneria odhneri	Travassos, 1921	1960	1971	11	Platyhelminthes	unaccepted	synonym	Sinclair 1971 J. Parasitol. 57(5). 980-982
Helicometra dochmosorchis	Manter & Pritchard, 1960	Helicometra fasciata	(Rudolphi, 1819) Odhner, 1902	1960	1974	14	Platyhelminthes	unaccepted	junior subjective synonym	Skekerak and Arai 1974 Can.J. Zool. 52. 707-738
Carneophallus lactophrysi	Siddiqi & Cable, 1960	Microphallus lactophrysi	(Siddiqi & Cable, 1960) Belopolskaya, 1963	1960	1963	3	Platyhelminthes	unaccepted	superseded combination
Microphallus lactophrysi	Siddiqi & Cable, 1960	Microphallus lactophrysi	(Siddiqi & Cable, 1960) Belopolskaya, 1963	1960	1963	3	Platyhelminthes	unaccepted	synonym
Hamacreadium lintoni	Siddiqi & Cable, 1960	Cainocreadium lintoni	(Siddiqi & Cable, 1960) Durio & Manter, 1968	1960	1968	8	Platyhelminthes	unaccepted	superseded combination
Hamacreadium longisaccum	Siddiqi & Cable, 1960	Cainocreadium longisaccum	(Siddiqi & Cable, 1960) Durio & Manter, 1968	1960	1968	8	Platyhelminthes	unaccepted	superseded combination
Helicometrina trachinoti	Siddiqi & Cable, 1960	Helicometrina execta	(Linton, 1910) Overstreet, 1969	1960	1969	9	Platyhelminthes	unaccepted	junior subjective synonym
Megalophallus diodontis	Siddiqi & Cable, 1960	Microphallus diodontis	(Siddiqi & Cable, 1960) Deblock & Pearson, 1969	1960	1969	9	Platyhelminthes	unaccepted	Superseded combination
Mecynophallus glandulosus	(Coil, 1955) Cable, Connor & Balling, 1960	Probolocoryphe glandulosa	(Coil, 1955) Heard & Sikora, 1969	1960	1969	9	Platyhelminthes	unaccepted	Superseded combination
Opecoelus lanceolatus	Martin, 1960	Paropecoelus lanceolatus	(Martin, 1960) Yamaguti, 1970	1960	1970	10	Platyhelminthes	unaccepted	synonym
Carneophallus bilobatus	Cable, Connor & Balling, 1960	Microphallus bilobatus	(Cable, Connor & Balling, 1960) Deblock, 1971	1960	1971	11	Platyhelminthes	unaccepted	Superseded combination
Coitocaecum banneri	Martin, 1960	Coitocaecum banneri	Martin, 1960	1960			Platyhelminthes	accepted
Coitocaecum cadenati	Dollfus, 1960	Coitocaecum cadenati	Dollfus, 1960	1960			Platyhelminthes	accepted
Coitocaecum hawaiensis	Martin, 1960	Coitocaecum hawaiensis	Martin, 1960	1960			Platyhelminthes	accepted
Coitocaecum norae	Martin, 1960	Coitocaecum norae	Martin, 1960	1960			Platyhelminthes	accepted
Dactylostomum caballeroi	Martin, 1960	Dactylostomum caballeroi	Martin, 1960	1960			Platyhelminthes	accepted
Helicometra equilata	(Manter, 1933) Siddiqi & Cable, 1960	Helicometra equilata	(Manter, 1933) Siddiqi & Cable, 1960	1960			Platyhelminthes	accepted
Helicometra pteroisi	(Gupta, 1956) Siddiqi & Cable, 1960	Helicometra pteroisi	(Gupta, 1956) Siddiqi & Cable, 1960	1960			Platyhelminthes	accepted
Helicometrina mirzai	Siddiqi & Cable, 1960	Helicometrina mirzai	Siddiqi & Cable, 1960	1960			Platyhelminthes	accepted
Helicometrina quadrorchis	Manter & Pritchard, 1960	Helicometrina quadrorchis	Manter & Pritchard, 1960	1960			Platyhelminthes	accepted
Levinseniella camtschatica	Morosov, 1960	Levinseniella camtschatica	Morosov, 1960	1960			Platyhelminthes	accepted
Maritreminoides patulus	(Coil, 1955) Cable, Connor & Balling, 1960	Maritreminoides patulus	(Coil, 1955) Cable, Connor & Balling, 1960	1960			Platyhelminthes	accepted
Megalophallus pentadactylus	Cable, Connor & Baling, 1960	Megalophallus pentadactylus	Cable, Connor & Baling, 1960	1960			Platyhelminthes	accepted
Neohelicometra scorpaenae	Siddiqi & Cable, 1960	Neohelicometra scorpaenae	Siddiqi & Cable, 1960	1960			Platyhelminthes	accepted
Nicolla skrjabini	(Iwanitzky, 1928) Dollfus, 1960	Nicolla skrjabini	(Iwanitzky, 1928) Dollfus, 1960	1960			Platyhelminthes	accepted
Nicolla wisniewskii	(Slusarski, 1958) Dollfus, 1960	Nicolla wisniewskii	(Slusarski, 1958) Dollfus, 1960	1960			Platyhelminthes	accepted
Pinguitrema lobatum	Siddiqi & Cable, 1960	Pinguitrema lobatum	Siddiqi & Cable, 1960	1960			Platyhelminthes	accepted
Plenosoma minimum	Ching, 1960	Plenosoma minimum	Ching, 1960	1960			Platyhelminthes	accepted
Pseudospelotrema nyctanassae	Cable, Connor & Balling, 1960	Pseudospelotrema nyctanassae	Cable, Connor & Balling, 1960	1960			Platyhelminthes	accepted
Maritrema elongata	Deblock, Capron & Biguet, 1961	Maritrema opisthometra	Leonov, 1958	1961	1963	2	Platyhelminthes	unaccepted	synonym	Belopolskaja1963 Osnovy Trematodologii. 21: 259–502
Macrostomtrema tamsuiensis	Chiu, 1961	Basantisia tamsuiense	(Chiu, 1961) Deblock & Pearson, 1968	1961	1968	7	Platyhelminthes	unaccepted	Superseded combination
Pernagmia stegostomatis	Nagaty & Abdel-Aal, 1961	Nagmia stegostomatis	(Nagaty & Abdel Aal, 1961) Yamaguti, 1971	1961	1971	10	Platyhelminthes	unaccepted	superseded combination
Pernagmia concolori	Nagaty & Abdel-Aal, 1961	Nagmia concolori	(Nagaty & Abdel-Aal, 1961) Yamaguti, 1971	1961	1971	10	Platyhelminthes	unaccepted	synonym
Anaporrhutum mantae	Nagaty & Abdel-Aal, 1961	Anaporrhutum mantae	Nagaty & Abdel-Aal, 1961	1961			Platyhelminthes	accepted
Bathycreadium flexicollis	Kabata, 1961	Bathycreadium flexicollis	Kabata, 1961	1961			Platyhelminthes	accepted
Nagmia nebrii	Nagaty & Abdel-Aal, 1961	Nagmia nebrii	Nagaty & Abdel-Aal, 1961	1961			Platyhelminthes	accepted
Nagmia stegostomatis	Nagaty & Abdel-Aal, 1961	Nagmia stegostomatis	Nagaty & Abdel-Aal, 1961	1961			Platyhelminthes	accepted
Pernagmia nebrii	Nagaty & Abdel-Aal, 1961	Pernagmia nebrii	Nagaty & Abdel-Aal, 1961	1961			Platyhelminthes	accepted
Phyllodistomum chauhani	Motwani & Srivastava, 1961	Phyllodistomum chauhani	Motwani & Srivastava, 1961	1961			Platyhelminthes	accepted
Phyllodistomum trinectes	Corkum, 1961	Phyllodistomum trinectes	Corkum, 1961	1961			Platyhelminthes	accepted
Phyllodistomum tripathii	Motwani & Srivastava, 1961	Phyllodistomum tripathii	Motwani & Srivastava, 1961	1961			Platyhelminthes	accepted
Probolocoryphe lanceolata	(Holliman, 1961)	Probolocoryphe lanceolata	(Holliman, 1961)	1961			Platyhelminthes	accepted
Hamacreadium nebulosae	Nagaty & Abdel Aal, 1962	Hamacreadium morgani	Baz, 1946	1962	1989	27	Platyhelminthes	unaccepted	junior subjective synonym	Bray, Cribb 1989 J. Nat. Hist. 23. 429-473
Hamacreadium balistesi	Nagaty & Abdel Aal, 1962	Hamacreadium morgani	Baz, 1946	1962	1989	27	Platyhelminthes	unaccepted	superseded combination	Bray, Cribb 1989 J. Nat. Hist. 23. 429-473
Hamacreadium nagatyi	Lamothe Argumedo, 1962	Hamacreadium morgani	Baz, 1946	1962	1989	27	Platyhelminthes	unaccepted	Synonym	Bray, Cribb 1989 J. Nat. Hist. 23. 429-473
Cornucopula (Travassostrema) jaegerskioeldi	(Travassos, 1921) Rebecq, 1962	Gynaecotyla jaegerskioeldi	(Travassos, 1921) Yamaguti, 1939	1962			Platyhelminthes	unaccepted	Superseded combination
Levinseniella belopolskoi	Khuan, 1962	Levinseniella pellucida	Jagerskiold, 1907	1962	1966	4	Platyhelminthes	unaccepted	junior subjective synonym	Deblock & Tran van Ky 1966 Annales de Parasitologie Humaine et Comparée. 41 (1): 23–60.
Hamacreadium diacopae	Nagaty & Abdel Aal, 1962	Plagioporus diacopae	(Nagaty & Abdel Aal, 1962)	1962	1976	14	Platyhelminthes	unaccepted	Synonym	Gibson 1976 Discovery Reports 36. 179-266
Heterolebes yamagutii	Manter & Pritchard, 1962	Heterolebes chilomycteri	(Yamaguti, 1959) Manter & Pritchard, 1962	1962	2018	56	Platyhelminthes	unaccepted	Synonym	Martin, Ribu, Cutmore, Cribb 2018 Sys. Parasit. 95. 743-781
Cornucopula (Derytrema) riggini	(Dery, 1958) Rebecq, 1962	Diacetabulum riggini	(Dery, 1958) Belopolskaja, 1963	1962	1963	1	Platyhelminthes	unaccepted	Superseded combination
Derytrema riggini	(Dery, 1958) Rebecq, 1962	Diacetabulum riggini	(Dery, 1958) Belopolskaja, 1963	1962	1963	1	Platyhelminthes	unaccepted	Superseded combination
Hamacreadium koshari	Nagaty & Abdel Aal, 1962	Allopodocotyle epinepheli	(Yamaguti, 1942) Pritchard, 1966	1962	1966	4	Platyhelminthes	unaccepted	Synonym
Hamacreadium pteroisi	Nagaty & Abdel Aal, 1962	Cainocreadium pteroisi	(Nagaty & Abdel Aal, 1962) Durio & Manter, 1968	1962	1968	6	Platyhelminthes	unaccepted	superseded combination
Hamacreadium serrani	Nagaty & Abdel Aal, 1962	Pacificreadium serrani	(Nagaty & Abdel Aal, 1962) Durio & Manter, 1968	1962	1968	6	Platyhelminthes	unaccepted	Superseded combination
Cornucopula gallica	Rebecq, 1962	Gynaecotyla gallica	(Rebecq, 1962) Deblock, 1974	1962	1974	12	Platyhelminthes	unaccepted	Superseded combination
Cornucopula (Travassostrema) simillimus	(Travassos, 1921) Rebecq, 1962	Microphallus simillimus	(Travassos, 1921) Martorelli, 1991	1962	1991	29	Platyhelminthes	unaccepted	superseded combination
Helicometra marmoratae	Nagaty & Abdel Aal, 1962	Helicometra marmoratae	Nagaty & Abdel Aal, 1962	1962			Platyhelminthes	accepted
Helicometra nasae	Nagaty & Abdel-Aal, 1962	Helicometra nasae	Nagaty & Abdel-Aal, 1962	1962			Platyhelminthes	accepted
Heterolebes chilomycteri	(Yamaguti, 1959) Manter & Pritchard, 1962	Heterolebes chilomycteri	(Yamaguti, 1959) Manter & Pritchard, 1962	1962			Platyhelminthes	accepted
Levinseniella (Monarrhenos) polydactyla	Deblock & Rose, 1962	Levinseniella (Monarrhenos) polydactyla	Deblock & Rose, 1962	1962			Platyhelminthes	accepted
Maritrema sobolevi	Kurochkin, 1962	Maritrema sobolevi	Kurochkin, 1962	1962			Platyhelminthes	accepted
Microphallus progeneticus	Sogandares-Bernal, 1962	Microphallus progeneticus	Sogandares-Bernal, 1962	1962			Platyhelminthes	accepted
Levinseniella acanthophalla	Oshmarin, 1963	Levinseniella bucephalae	(Yamaguti, 1935) Yamaguti, 1939	1963	1975	12	Platyhelminthes	unaccepted	Synonym	Deblock 1975 Annales de Parasitologie Humaine et Comparée. 50 (6): 715–730.
Hamacreadium lenthrium	Manter, 1963	Hamacreadium morgani	Baz, 1946	1963	2017	54	Platyhelminthes	unaccepted	Synonym	Martin, Cutmore, Ward, Cribb 2017 Zootaxa 4254(2)
Mecynophallus uca	(Sarkisian, 1957) Ching, 1963	Probolocoryphe uca	(Sarkisian, 1957) Heard & Sikora, 1969	1963	1969	6	Platyhelminthes	unaccepted	Superseded combination
Spelotrema ocultacetabulum	Oshmarin, 1963	Microphallus ocultacetabulum	(Oshmarin, 1963) Caballero y C. & Ibanez, 1970	1963	1970	7	Platyhelminthes	unaccepted	Superseded combination
Pseudospelotrema raminellae	(Dery, 1958) Belopolskaya, 1963	Odhneria raminellae	(Dery, 1958) Heard, 1970	1963	1970	7	Platyhelminthes	unaccepted	superseded combination
Phyllodistomum skrjabini	Parukhin, 1963	Phyllodistomum parukhini	Yamaguti, 1971	1963	1971	8	Platyhelminthes	unaccepted	Pre-occcupied and renamed
Belopolskiella prolecithum	Oshmarin, 1963	Basantisia prolecithum	(Oshmarin, 1963) Deblock, 1975	1963	1975	12	Platyhelminthes	unaccepted	Superseded combination
Spelotrema oviformis	Oshmarin, 1963	Microphallus oviformis	(Oshmarin, 1963) Deblock, 1975	1963	1975	12	Platyhelminthes	unaccepted	Superseded combination
Phyllodistomum serrispatula	Chin, 1963	Neophyllodistomum serrispatula	(Chin, 1963) Moravec & Nie, 2002	1963	2002	39	Platyhelminthes	unaccepted	superseded combination
Cainocreadium serrani	(Nagaty, 1956) Manter, 1963	Cainocreadium serrani	(Nagaty, 1956) Manter, 1963	1963			Platyhelminthes	accepted
Diacetabulum riggini	(Dery, 1958) Belopolskaja, 1963	Diacetabulum riggini	(Dery, 1958) Belopolskaja, 1963	1963			Platyhelminthes	accepted
Eucreadium cameronii	Gupta, 1963	Eucreadium cameronii	Gupta, 1963	1963			Platyhelminthes	accepted
Levinseniella ryjikovi	Belopolskaia, 1963	Levinseniella ryjikovi	Belopolskaia, 1963	1963			Platyhelminthes	accepted
Maritrema inusitatum	Lenov & Tsimbalyuk, 1963	Maritrema inusitatum	Lenov & Tsimbalyuk, 1963	1963			Platyhelminthes	accepted
Maritrema laricola	Ching, 1963	Maritrema laricola	Ching, 1963	1963			Platyhelminthes	accepted
Microphallus calidris	Belopolskaja & Ryzhikov in Belopolskaja, 1963	Microphallus calidris	Belopolskaja & Ryzhikov in Belopolskaja, 1963	1963			Platyhelminthes	accepted
Microphallus fusiformis	Reimer, 1963	Microphallus fusiformis	Reimer, 1963	1963			Platyhelminthes	accepted
Microphallus lactophrysi	(Siddiqi & Cable, 1960) Belopolskaya, 1963	Microphallus lactophrysi	(Siddiqi & Cable, 1960) Belopolskaya, 1963	1963			Platyhelminthes	accepted
Microphallus skrjabini	(Caballero y C., 1958) Belopolskaya, 1963	Microphallus skrjabini	(Caballero y C., 1958) Belopolskaya, 1963	1963			Platyhelminthes	accepted
Microphallus turgidus	(Leigh, 1958) Belopolskaya, 1963	Microphallus turgidus	(Leigh, 1958) Belopolskaya, 1963	1963			Platyhelminthes	accepted
Numeniotrema bracteolata	Belopolskaja & Ryzhikov in Belopolskaja, 1963	Numeniotrema bracteolata	Belopolskaja & Ryzhikov in Belopolskaja, 1963	1963			Platyhelminthes	accepted
Numeniotrema uteriposta	Belopolskaja & Ryzhikov in Belopol'skaja, 1963	Numeniotrema uteriposta	Belopolskaja & Ryzhikov in Belopol'skaja, 1963	1963			Platyhelminthes	accepted
Opecoelus rhadinotus	Manter, 1963	Opecoelus rhadinotus	Manter, 1963	1963			Platyhelminthes	accepted
Phyllodistomum sampaioi	Travassos, Kohn & Silva Motta, 1963	Phyllodistomum sampaioi	Travassos, Kohn & Silva Motta, 1963	1963			Platyhelminthes	accepted
Phyllodistomum sphaerogenitale	Roitman, 1963	Phyllodistomum sphaerogenitale	Roitman, 1963	1963			Platyhelminthes	accepted
Xystretrum abalisti	Parukhin, 1963	Xystretrum abalisti	Parukhin, 1963	1963			Platyhelminthes	accepted
Coitocaecum bathygobium	Noble, 1963			1963			Platyhelminthes	nomen nudum
Phyllodistomum circumgenitalis	Roitman, 1963			1963			Platyhelminthes	nomen nudum
Opecoelus palawanensis	Fischthal & Kuntz, 1964	Paropecoelus palawanensis	(Fischthal & Kuntz, 1964) Pritchard, 1966	1964	1966	2	Platyhelminthes	unaccepted	superseded combination
Austromicrophallus anenteron	Szidat, 1964	Levinseniella (Monarrhenos) anenteron	(Szidat, 1964) Deblock, 1978	1964	1978	14	Platyhelminthes	unaccepted	Superseded combination
Levinseniella anenteron	(Szidat, 1964) Deblock, 1978	Levinseniella (Monarrhenos) anenteron	(Szidat, 1964) Deblock, 1978	1964	1978	14	Platyhelminthes	unaccepted	Superseded combination
Microphallus somateriae	(Kulachkova, 1958) Deblock & Rosé, 1964	Microphallus pirum	(Lebour, 1907) Deblock, 1980	1964	1980	16	Platyhelminthes	unaccepted	synonym
Phyllodistomum srivastavai	Rai, 1964	Pseudophyllodistomum srivastavai	(Rai, 1964) Cribb, 1987	1964	1987	23	Platyhelminthes	unaccepted	superseded combination
Anacetabulitrema samarae	Deblock & Rosé, 1964	Anacetabulitrema samarae	Deblock & Rosé, 1964	1964			Platyhelminthes	accepted
Atriophallophorus minutus	(Price, 1934) Deblock & Rose, 1964	Atriophallophorus minutus	(Price, 1934) Deblock & Rose, 1964	1964			Platyhelminthes	accepted
Atriophallophorus samarae	Deblock & Rose, 1964	Atriophallophorus samarae	Deblock & Rose, 1964	1964			Platyhelminthes	accepted
Eucreadium aristichthydis	Wang, 1964	Eucreadium aristichthydis	Wang, 1964	1964			Platyhelminthes	accepted
Helicometra indica	Agrawal, 1964	Helicometra indica	Agrawal, 1964	1964			Platyhelminthes	accepted
Maritrema macracetabulum	Deblock & Rose, 1964	Maritrema macracetabulum	Deblock & Rose, 1964	1964			Platyhelminthes	accepted
Microphallus hoffmanni	Rebecq, 1964	Microphallus hoffmanni	Rebecq, 1964	1964			Platyhelminthes	accepted
Phyllodistomum pomacanthi	Nahhas & Cable, 1964	Phyllodistomum pomacanthi	Nahhas & Cable, 1964	1964			Platyhelminthes	accepted
Phyllodistomum ruschii	Travassos, Freitas & Mendonça, 1964	Phyllodistomum ruschii	Travassos, Freitas & Mendonça, 1964	1964			Platyhelminthes	accepted
Helicometra rectisaccus	(Fischthal & Kuntz, 1964) Fischthal & Kuntz, 1965	Helicometra boseli	Nagaty, 1956	1965	2014	49	Platyhelminthes	unaccepted	superseded combination	Bray and Justine 2014 Syst. Parasit. 89 167-173
Nicolla extrema	Travassos, Teixeira de Freitas & Bührnheim, 1965	Coitocaecum extremum	(Travassos, Freitas & Burnheim, 1965) Yamaguti, 1971	1965	1971	6	Platyhelminthes	unaccepted	Superseded combination
Ascorhytis charadriformis	(Young, 1949) Ching, 1965	Ascorhytis charadriformis	(Young, 1949) Ching, 1965	1965			Platyhelminthes	accepted
Genitocotyle cablei	Nahhas & Short, 1965	Genitocotyle cablei	Nahhas & Short, 1965	1965			Platyhelminthes	accepted
Helicometra borneoensis	Fischthal & Kuntz, 1965	Helicometra borneoensis	Fischthal & Kuntz, 1965	1965			Platyhelminthes	accepted
Heterolebes immaculosus	Ku & Shen, 1965	Heterolebes immaculosus	Ku & Shen, 1965	1965			Platyhelminthes	accepted
Microphallus oblonga	Ching, 1965	Microphallus oblonga	Ching, 1965	1965			Platyhelminthes	accepted
Opecoelus noblei	Banerjee, 1965	Opecoelus noblei	Banerjee, 1965	1965			Platyhelminthes	accepted
Opistholebes microovus	Ku & Shen, 1965	Opistholebes microovus	Ku & Shen, 1965	1965			Platyhelminthes	accepted
Phyllodistomum megalovum	Oshmarin, 1965	Phyllodistomum megalovum	Oshmarin, 1965	1965			Platyhelminthes	accepted
Phyllodistomum strictum	Oshmarin, 1965	Phyllodistomum strictum	Oshmarin, 1965	1965			Platyhelminthes	accepted
Opecoelina vixigastera	Oshmarin, 1965			1965			Platyhelminthes	nomen dubium	species dubia according to Gibson & Bray (1984): ?Podocotyloides
Opecoelina vixiintestina	Oshmarin, 1965			1965			Platyhelminthes	nomen dubium	species dubia according to Gibson & Bray (1984): ?Podocotyloides
Apopodocotyle atherinae	(Nicoll, 1914) Pritchard, 1966	Podocotyle atherinae	Nicoll, 1914	1966	2005	39	Platyhelminthes	unaccepted	Superseded combination	Cribb 2005 in Keys to the Trematoda vol.2
Apopodocotyle bongosi	(Nagaty & Abdel-Aal, 1962) Pritchard, 1966	Podocotyle bongosi	Nagaty & Abdel Aal, 1962	1966	2005	39	Platyhelminthes	unaccepted	Superseded combination	Cribb 2005 in Keys to the Trematoda vol.2
Neopodocotyloides sinusaccus	(Ching, 1960) Pritchard, 1966	Podocotyle sinusacca	Ching, 1960	1966	1982	16	Platyhelminthes	unaccepted	Superseded combination	Gibson Bray 1982 J. Nat. Hist. 16(4) 529-559
Neopodocotyloides caithnessi	(Manter, 1954) Pritchard, 1966	Podocotyle caithnessi	Manter, 1954	1966	1982	16	Platyhelminthes	unaccepted	Synonym	Gibson Bray 1982 J. Nat. Hist. 16(4) 529-559
Neopodocotyloides pedunculatus	(Park, 1937) Pritchard, 1966	Podocotyle pedunculata	Park, 1937	1966	1982	16	Platyhelminthes	unaccepted	Synonym	Gibson Bray 1982 J. Nat. Hist. 16(4) 529-559
Plagioporus (Caudotestis) neopercis	(Yamaguti, 1938) Pritchard, 1966	Caudotestis neopercis	Yamaguti, 1938	1966	1934	-32	Platyhelminthes	unaccepted	Superseded combination	Yamaguti 1934 Jap. J. Zool., 5,249~41
Nicolla minuta	Pritchard, 1966	Coitocaecum minutum	(Pritchard, 1966) Yamaguti, 1971	1966	1971	5	Platyhelminthes	unaccepted	synonym
Apopodocotyle oscitans	(Linton, 1910) Pritchard, 1966	Cainocreadium oscitans	(Linton, 1910) Cribb, 2005	1966	2005	39	Platyhelminthes	unaccepted	superseded combination
Apopodocotyle musculometra	(Bravo-Hollis & Manter, 1957) Pritchard, 1966	Cainocreadium musculometra	(Bravo-Hollis & Manter, 1957) Martin, Cutmore, Ward & Cribb, 2017	1966	2017	51	Platyhelminthes	unaccepted	Superseded combination
Apopodocotyle mehsena	(Nagaty, 1941) Pritchard, 1966	Podocotyle mehsena	(Nagaty, 1941) Martin, Cutmore, Ward & Cribb, 2017	1966	2017	51	Platyhelminthes	unaccepted	Superseded combination
Allopodocotyle atzi	(Nigrelli, 1940) Pritchard, 1966	Allopodocotyle atzi	(Nigrelli, 1940) Pritchard, 1966	1966			Platyhelminthes	accepted
Allopodocotyle epinepheli	(Yamaguti, 1942) Pritchard, 1966	Allopodocotyle epinepheli	(Yamaguti, 1942) Pritchard, 1966	1966			Platyhelminthes	accepted
Allopodocotyle lepomis	(Dobrovolny, 1939) Pritchard, 1966	Allopodocotyle lepomis	(Dobrovolny, 1939) Pritchard, 1966	1966			Platyhelminthes	accepted
Allopodocotyle lethrini	(Yamaguti, 1942) Pritchard, 1966	Allopodocotyle lethrini	(Yamaguti, 1942) Pritchard, 1966	1966			Platyhelminthes	accepted
Allopodocotyle mecopera	(Manter, 1940) Pritchard, 1966	Allopodocotyle mecopera	(Manter, 1940) Pritchard, 1966	1966			Platyhelminthes	accepted
Allopodocotyle pedicellata	(Stossich, 1887) Pritchard, 1966	Allopodocotyle pedicellata	(Stossich, 1887) Pritchard, 1966	1966			Platyhelminthes	accepted
Allopodocotyle plectropomi	(Manter, 1963) Pritchard, 1966	Allopodocotyle plectropomi	(Manter, 1963) Pritchard, 1966	1966			Platyhelminthes	accepted
Allopodocotyle serrani	(Yamaguti, 1952) Pritchard, 1966	Allopodocotyle serrani	(Yamaguti, 1952) Pritchard, 1966	1966			Platyhelminthes	accepted
Allopodocotyle tamame	(Yamaguti, 1942) Pritchard, 1966	Allopodocotyle tamame	(Yamaguti, 1942) Pritchard, 1966	1966			Platyhelminthes	accepted
Allopodocotyle virens	(Sinitsin, 1931) Pritchard, 1966	Allopodocotyle virens	(Sinitsin, 1931) Pritchard, 1966	1966			Platyhelminthes	accepted
Diplobulbus minutus	Pritchard, 1966	Diplobulbus minutus	Pritchard, 1966	1966			Platyhelminthes	accepted
Helicometra aposinuata	Pritchard, 1966	Helicometra aposinuata	Pritchard, 1966	1966			Platyhelminthes	accepted
Helicometra dorabi	(Mamaev & Oshmarin, 1966)	Helicometra dorabi	(Mamaev & Oshmarin, 1966)	1966			Platyhelminthes	accepted
Helicometra kyliotrema	Pritchard, 1966	Helicometra kyliotrema	Pritchard, 1966	1966			Platyhelminthes	accepted
Helicometra paracirrhiti	Pritchard, 1966	Helicometra paracirrhiti	Pritchard, 1966	1966			Platyhelminthes	accepted
Levinseniella carteretensis	Coil & Heard, 1966	Levinseniella carteretensis	Coil & Heard, 1966	1966			Platyhelminthes	accepted
Maritrema syntomocyclus	Deblock & Tran Van Ky, 1966	Maritrema syntomocyclus	Deblock & Tran Van Ky, 1966	1966			Platyhelminthes	accepted
Microphallus caribbensis	Deblock & Cable, 1966	Microphallus caribbensis	Deblock & Cable, 1966	1966			Platyhelminthes	accepted
Microphallus scolectroma	Deblock & Tran Van Ky, 1966	Microphallus scolectroma	Deblock & Tran Van Ky, 1966	1966			Platyhelminthes	accepted
Neonotoporus decapteri	Parukhin, 1966	Neonotoporus decapteri	Parukhin, 1966	1966			Platyhelminthes	accepted
Opecoeloides pedicathedrae	Travassos, Teixeira de Freitas & Bührnheim, 1966	Opecoeloides pedicathedrae	Travassos, Teixeira de Freitas & Bührnheim, 1966	1966			Platyhelminthes	accepted
Paropecoelus elongatus	(Ozaki, 1928) Pritchard, 1966	Paropecoelus elongatus	(Ozaki, 1928) Pritchard, 1966	1966			Platyhelminthes	accepted
Paropecoelus palawanensis	(Fischthal & Kuntz, 1964) Pritchard, 1966	Paropecoelus palawanensis	(Fischthal & Kuntz, 1964) Pritchard, 1966	1966			Platyhelminthes	accepted
Paropecoelus sacculatus	Pritchard, 1966	Paropecoelus sacculatus	Pritchard, 1966	1966			Platyhelminthes	accepted
Paropecoelus sogandaresi	Pritchard, 1966	Paropecoelus sogandaresi	Pritchard, 1966	1966			Platyhelminthes	accepted
Paropecoelus thapari	(Nagaty, 1954) Pritchard, 1966	Paropecoelus thapari	(Nagaty, 1954) Pritchard, 1966	1966			Platyhelminthes	accepted
Paropecoelus upenoidis	(Nagaty, 1954) Pritchard, 1966	Paropecoelus upenoidis	(Nagaty, 1954) Pritchard, 1966	1966			Platyhelminthes	accepted
Peracreadium mycteropercae	(Sogandares-Bernal, 1959) Pritchard, 1966	Peracreadium mycteropercae	(Sogandares-Bernal, 1959) Pritchard, 1966	1966			Platyhelminthes	accepted
Phyllodistomum cameroni	Agrawal, 1966	Phyllodistomum cameroni	Agrawal, 1966	1966			Platyhelminthes	accepted
Phyllodistomum psettodi	Parukhin, 1966	Phyllodistomum psettodi	Parukhin, 1966	1966			Platyhelminthes	accepted
Probolitrema callorhynchi	Parukhin, 1966	Probolitrema callorhynchi	Parukhin, 1966	1966			Platyhelminthes	accepted
Pseudomaritrema longivitellata	Bondarenko, 1966	Pseudomaritrema longivitellata	Bondarenko, 1966	1966			Platyhelminthes	accepted
Sagittotrema problematica	Bondarenko, 1966	Sagittotrema problematica	Bondarenko, 1966	1966			Platyhelminthes	accepted
Sphairiotrema prudhoei	Deblock & Tran Van Ky, 1966	Sphairiotrema prudhoei	Deblock & Tran Van Ky, 1966	1966			Platyhelminthes	accepted
Phyllodistomum coregoni	Dechtiar, 1966	Phyllodistomum coregoni	Dechtiar, 1966	1966			Platyhelminthes	taxon inquirendum
Phyllodistomum limnosa	Sandeman & Pippy, 1967	Phyllodistomum umblae	(Fabricius, 1780) Bakke, 1982	1967	1996	29	Platyhelminthes	unaccepted	Synonym	Gibson 1996 Gude t the parasites of fishes of Canada
Eucreadium jhingrani	Srivastava & Singh, 1967	Eucreadium jhingrani	Srivastava & Singh, 1967	1967			Platyhelminthes	accepted
Neopodocotyle lucknowensis	Gupta & Chakrabarti, 1967	Neopodocotyle lucknowensis	Gupta & Chakrabarti, 1967	1967			Platyhelminthes	accepted
Odhneria limnodromi	Schell, 1967	Odhneria limnodromi	Schell, 1967	1967			Platyhelminthes	accepted
Opistholebes indicus	Gupta, 1968	Opistholebes amplicoelus	Nicoll, 1915	1968	2018	50	Platyhelminthes	unaccepted	junior subjective synonym	Martin, Ribu, Cutmore, Cribb 2018 Sys. Parasit. 95. 743-781
Opistholebes tetraodontis	Gupta, 1968	Opistholebes amplicoelus	Nicoll, 1915	1968	2018	50	Platyhelminthes	unaccepted	junior subjective synonym	Martin, Ribu, Cutmore, Cribb 2018 Sys. Parasit. 95. 743-781
Crowcrocaecum allahabadensis	Srivastava, 1968	Nicolla allahabadensis	(Srivastava, 1968) Yamaguti, 1971	1968	1971	3	Platyhelminthes	unaccepted	superseded combination
Crowcrocaecum indicum	Srivastava, 1968	Nicolla indica	(Srivastava, 1968) Yamaguti, 1971	1968	1971	3	Platyhelminthes	unaccepted	superseded combination
Allostenopera pleurogrammi	Baeva, 1968	Helicometra pleurogrammi	(Baeva, 1968) Bray, 1979	1968	1979	11	Platyhelminthes	unaccepted	superseded combination
Basantisia queenslandensis	Deblock & Pearson, 1968	Mochliscotrema queenslandensis	(Deblock & Pearson, 1968) Deblock & Pearson, 1986	1968	1986	18	Platyhelminthes	unaccepted	Superseded combination
Microphalloides australiensis	Deblock & Pearson, 1968	Queenslandisia australiensis	(Deblock & Pearson, 1968) Pearson & Deblock, 1987	1968	1987	19	Platyhelminthes	unaccepted	superseded combination
Opistholebes buckleyi	Gupta, 1968	Heterolebes buckleyi	(Gupta, 1968) Cribb, 2005	1968	2005	37	Platyhelminthes	unaccepted	junior subjective synonym
Opegaster jamunicus	Srivastava, 1968	Opecoelus jamunicus	(Srivastava, 1968) Aken'Ova, 2007	1968	2007	39	Platyhelminthes	unaccepted	superseded combination
Choanostoma secundum	Durio & Manter, 1968	Choanotrema secundum	(Durio & Manter, 1968) Nitta & Tanaka, 2018	1968	2018	50	Platyhelminthes	unaccepted	Superseded combination
Orthodena tropica	Durio & Manter, 1968	Pseudoplagioporus tropicus	(Durio & Manter, 1968) Martin, Cutmore & Cribb, 2019	1968	2019	51	Platyhelminthes	unaccepted	Superseded combination
Basantisia macrovesiculata	(Chen, 1957) Deblock & Pearson, 1968	Basantisia macrovesiculata	(Chen, 1957) Deblock & Pearson, 1968	1968			Platyhelminthes	accepted
Basantisia tamsuiense	(Chiu, 1961) Deblock & Pearson, 1968	Basantisia tamsuiense	(Chiu, 1961) Deblock & Pearson, 1968	1968			Platyhelminthes	accepted
Cainocreadium epinepheli	(Yamaguti, 1934) Durio & Manter, 1968	Cainocreadium epinepheli	(Yamaguti, 1934) Durio & Manter, 1968	1968			Platyhelminthes	accepted
Cainocreadium gulella	(Linton, 1910) Durio & Manter, 1968	Cainocreadium gulella	(Linton, 1910) Durio & Manter, 1968	1968			Platyhelminthes	accepted
Cainocreadium lintoni	(Siddiqi & Cable, 1960) Durio & Manter, 1968	Cainocreadium lintoni	(Siddiqi & Cable, 1960) Durio & Manter, 1968	1968			Platyhelminthes	accepted
Cainocreadium longisaccum	(Siddiqi & Cable, 1960) Durio & Manter, 1968	Cainocreadium longisaccum	(Siddiqi & Cable, 1960) Durio & Manter, 1968	1968			Platyhelminthes	accepted
Cainocreadium pteroisi	(Nagaty & Abdel Aal, 1962) Durio & Manter, 1968	Cainocreadium pteroisi	(Nagaty & Abdel Aal, 1962) Durio & Manter, 1968	1968			Platyhelminthes	accepted
Gorgoderina elliptica	Dwivedi, 1968	Gorgoderina elliptica	Dwivedi, 1968	1968			Platyhelminthes	accepted
Gynaecotyla brisbanensis	Deblock & Pearson, 1968	Gynaecotyla brisbanensis	Deblock & Pearson, 1968	1968			Platyhelminthes	accepted
Helicometra antarcticae	Holloway & Bier, 1968	Helicometra antarcticae	Holloway & Bier, 1968	1968			Platyhelminthes	accepted
Heterolebes spindalis	Gupta, 1968	Heterolebes spindalis	Gupta, 1968	1968			Platyhelminthes	accepted
Levinseniella (Monarrhenos) byrdi	Heard, 1968	Levinseniella (Monarrhenos) byrdi	Heard, 1968	1968			Platyhelminthes	accepted
Levinseniella (Monarrhenos) hunteri	Heard, 1968	Levinseniella (Monarrhenos) hunteri	Heard, 1968	1968			Platyhelminthes	accepted
Maritrema megametrios	Deblock & Rausch, 1968	Maritrema megametrios	Deblock & Rausch, 1968	1968			Platyhelminthes	accepted
Microphallus orientalis	Yurakhno, 1968	Microphallus orientalis	Yurakhno, 1968	1968			Platyhelminthes	accepted
Microphallus pachygrapsi	Deblock & Prévot, 1968	Microphallus pachygrapsi	Deblock & Prévot, 1968	1968			Platyhelminthes	accepted
Neonotoporus novaezelandicus	Lebedev, 1968	Neonotoporus novaezelandicus	Lebedev, 1968	1968			Platyhelminthes	accepted
Pacificreadium serrani	(Nagaty & Abdel Aal, 1962) Durio & Manter, 1968	Pacificreadium serrani	(Nagaty & Abdel Aal, 1962) Durio & Manter, 1968	1968			Platyhelminthes	accepted
Phyllodistomum crenilabri	Dolgikh & Naidenova, 1968	Phyllodistomum crenilabri	Dolgikh & Naidenova, 1968	1968			Platyhelminthes	accepted
Pseudolevinseniella anenteron	Deblock & Pearson, 1968	Pseudolevinseniella anenteron	Deblock & Pearson, 1968	1968			Platyhelminthes	accepted
Phyllodistomum coili	Ubelaker, 1968			1968			Platyhelminthes	nomen nudum
Petalodistomum yamagutia	(Tandon, 1969)	Nagmia yamagutia	Tandon, 1969	1969			Platyhelminthes	unaccepted	synonym
Carneophallus choanophallus	Bridgman, 1969	Carneophallus turgidus	Leigh, 1958	1969	1971	2	Platyhelminthes	unaccepted	Synonym	Deblock (1971, Bull. Mus. Nat. Rist. Nat. 3e Ser., ZooI. 7:353-468
Probolocoryphe uca	(Sarkisian, 1957) Heard & Sikora, 1969	Probolocoryphe glandulosa	(Coil, 1955) Heard & Sikora, 1969	1969	1969	0	Platyhelminthes	unaccepted	junior subjective synonym	Heard & Sikora 1969. The synonymy and re-designation occurred in the same paper. Another with zero years!
Carneophallus basodactylophallus	Bridgman, 1969	Microphallus basodactylophallus	(Bridgman, 1969) Deblock, 1971	1969	1971	2	Platyhelminthes	unaccepted	Superseded combination
Basantisia longa	Oshmarin, Alekseev & Smetanina, 1969	Basantisia prolecithum	(Oshmarin, 1963) Deblock, 1975	1969	1975	6	Platyhelminthes	unaccepted	Synonym
Hamacreadium confusum	Overstreet, 1969	Neolebouria confusa	(Overstreet, 1969) Cribb, 2005	1969	2005	36	Platyhelminthes	unaccepted	synonym
Opegaster cameroni	Caballero y C. & Caballero R., 1969	Opecoelus cameroni	(Caballero y C. & Caballero R., 1969) Aken'Ova, 2007	1969	2007	38	Platyhelminthes	unaccepted	superseded combination
Winteria pacifica	(Caballero, 1945) Lamothe-Argumedo, 1969	Staphylorchis pacificus	(Caballero, 1946) Cutmore, Bennett & Cribb, 2010	1969	2010	41	Platyhelminthes	unaccepted	Superseded combination
Anaporrhutum stunkardi	Tandon, 1969	Anaporrhutum stunkardi	Tandon, 1969	1969			Platyhelminthes	accepted
Apertile holocentri	(Manter, 1947) Overstreet, 1969	Apertile holocentri	(Manter, 1947) Overstreet, 1969	1969			Platyhelminthes	accepted
Basantisia halcyonae	Oshmarin, Alekseyev & Smetanina, 1969	Basantisia halcyonae	Oshmarin, Alekseyev & Smetanina, 1969	1969			Platyhelminthes	accepted
Helicometrina execta	(Linton, 1910) Overstreet, 1969	Helicometrina execta	(Linton, 1910) Overstreet, 1969	1969			Platyhelminthes	accepted
Longiductotrema floridensis	Deblock & Heard, 1969	Longiductotrema floridensis	Deblock & Heard, 1969	1969			Platyhelminthes	accepted
Maritrema prosthometra	Deblock & Heard, 1969	Maritrema prosthometra	Deblock & Heard, 1969	1969			Platyhelminthes	accepted
Microphallus diodontis	(Siddiqi & Cable, 1960) Deblock & Pearson, 1969	Microphallus diodontis	(Siddiqi & Cable, 1960) Deblock & Pearson, 1969	1969			Platyhelminthes	accepted
Microphallus papillornatus	Deblock & Pearson, 1969	Microphallus papillornatus	Deblock & Pearson, 1969	1969			Platyhelminthes	accepted
Microphallus vaginosus	Deblock & Pearson, 1969	Microphallus vaginosus	Deblock & Pearson, 1969	1969			Platyhelminthes	accepted
Nagmia yamagutia	Tandon, 1969	Nagmia yamagutia	Tandon, 1969	1969			Platyhelminthes	accepted
Neopodocotyle spinipora	Sircar & Sinha, 1969	Neopodocotyle spinipora	Sircar & Sinha, 1969	1969			Platyhelminthes	accepted
Nicolla halichoeri	Overstreet, 1969	Nicolla halichoeri	Overstreet, 1969	1969			Platyhelminthes	accepted
Opegaster pritchardae	Overstreet, 1969	Opegaster pritchardae	Overstreet, 1969	1969			Platyhelminthes	accepted
Phyllodistomum borisbychowskyi	Caballero y Caballero, 1969	Phyllodistomum borisbychowskyi	Caballero y Caballero, 1969	1969			Platyhelminthes	accepted
Phyllodistomum mirandai	Lamothe-Argumedo, 1969	Phyllodistomum mirandai	Lamothe-Argumedo, 1969	1969			Platyhelminthes	accepted
Probolocoryphe glandulosa	(Coil, 1955) Heard & Sikora, 1969	Probolocoryphe glandulosa	(Coil, 1955) Heard & Sikora, 1969	1969			Platyhelminthes	accepted
Phyllodistomum megacotyle	Fotedar, 1969			1969			Platyhelminthes	nomen nudum
Helicometrina hexorchis	Gupta & Sehgal, 1970	Helicometrina nimia	Linton, 1910	1970	1979	9	Platyhelminthes	unaccepted	junior subjective synonym	Bray 1979 J. Nat. Hist. 13. 399-431
Ozakia pfluegeri	Yamaguti, 1970	Coitocaecum pfluegeri	(Yamaguti, 1970)	1970	1987	17	Platyhelminthes	unaccepted	Superseded combination	Bray 1987 J. Nat. Hist. 21. 1049-1075
Pedunculotrema ghanense	Fischthal & Thomas, 1970	Allopodocotyle ghanensis	(Fischthal & Thomas, 1970) Martin, Cutmore & Cribb, 2018	1970	1989	19	Platyhelminthes	unaccepted	synonym	Bray Cribb 1989 J. Nat Hist. 23, 429-473
Allodecemtestis pseudolabri	(Manter, 1954) Hafeezullah, 1970	Decemtestis pseudolabri	Manter, 1954	1970			Platyhelminthes	unaccepted	Superseded combination
Peracreadium annahoineffae	Corrêa Gomes & de Fabio, 1970	Homalometron annahoineffae	(Corrêa Gomes & de Fabio, 1970)	1970			Platyhelminthes	unaccepted	Superseded combination
Hamacreadium manteri	Gupta & Kumari, 1970	Eucreadium cameronii	Gupta, 1963	1970			Platyhelminthes	unaccepted	Synonym
Allodecemtestis biacetabulatus	(Srivastava, 1936) Hafeezullah, 1970	Decemtestis biacetabulata	Srivastava, 1936	1970	2005	35	Platyhelminthes	unaccepted	Superseded combination	Cribb 2005 Family Opecoelidae, in Keys to the trematoda
Ozakia hawaiiensis	(Martin, 1960) Yamaguti, 1970	Coitocaecum hawaiensis	Martin, 1960	1970	1977	7	Platyhelminthes	unaccepted	Superseded combination	Hine 1977 J. Roy. Soc. NZ. 7. 163-170
Ozakia norae	(Martin, 1960) Yamaguti, 1970	Coitocaecum norae	Martin, 1960	1970	1977	7	Platyhelminthes	unaccepted	Superseded combination	Hine 1977 J. Roy. Soc. NZ. 7. 163-170
Helicometra upapalu	Yamaguti, 1970	Helicometra fasciata	(Rudolphi, 1819) Odhner, 1902	1970	1974	4	Platyhelminthes	unaccepted	junior subjective synonym	Skekerak and Arai 1974 Can.J. Zool. 52. 707-738
Ozakia iniistii	Yamaguti, 1970	Coitocaecum iniistii	(Yamaguti, 1970)	1970	1970	0	Platyhelminthes	unaccepted	Superseded combination
Nicolla elongata	Maillard, 1970	Bathycreadium elongata	(Maillard, 1970) Bray, 1973	1970	1973	3	Platyhelminthes	unaccepted	Superseded combination
Phyllodistomum lucknowense	Pandey, 1970	Pseudophyllodistomum lucknowense	(Pandey, 1970) Cribb, 1987	1970	1987	17	Platyhelminthes	unaccepted	Superseded combination
Cetiotrema carangis	(Manter, 1947) Manter, 1970	Phyllodistomum carangis	(MacCallum, 1913) Cutmore & Cribb, 2018	1970	1996	26	Platyhelminthes	unaccepted	Synonym
Pedunculotrema capecoastense	Fischthal & Thomas, 1970	Podocotyloides capecoastensis	(Fischthal & Thomas, 1970) Aken'Ova, 2003	1970	2003	33	Platyhelminthes	unaccepted	synonym
Hamacreadium bolivari	Caballero y Caballero & Caballero, 1970	Cainocreadium bolivari	(Caballero y C. & Caballero R., 1970) Martin, Cutmore, Ward & Cribb, 2017	1970	2017	47	Platyhelminthes	unaccepted	Superseded combination
Maculifer spiralis	Soota, Srivastava & Ghosh, 1970	Hamacreadium spiralis	(Soota, Srivastava & Ghosh, 1970) Madhavi & Bray, 2018	1970	2018	48	Platyhelminthes	unaccepted	superseded combination
Androcotyla arenariae	Deblock & Heard, 1970	Androcotyla arenariae	Deblock & Heard, 1970	1970			Platyhelminthes	accepted
Cetiotrema crassum	Manter, 1970	Cetiotrema crassum	Manter, 1970	1970			Platyhelminthes	accepted
Coitocaecum iniistii	(Yamaguti, 1970)	Coitocaecum iniistii	(Yamaguti, 1970)	1970			Platyhelminthes	accepted
Coitocaecum pfluegeri	(Yamaguti, 1970)	Coitocaecum pfluegeri	(Yamaguti, 1970)	1970			Platyhelminthes	accepted
Decemtestis manteri	Zhukov, 1970	Decemtestis manteri	Zhukov, 1970	1970			Platyhelminthes	accepted
Diacetabulum nicobarensis	Soota, Srivastava & Ghosh, 1970	Diacetabulum nicobarensis	Soota, Srivastava & Ghosh, 1970	1970			Platyhelminthes	accepted
Eucreadium gangi	Pandey, 1970	Eucreadium gangi	Pandey, 1970	1970			Platyhelminthes	accepted
Helicometra gomphosi	Yamaguti, 1970	Helicometra gomphosi	Yamaguti, 1970	1970			Platyhelminthes	accepted
Heterolebes diodonti	Parukhin, 1970	Heterolebes diodonti	Parukhin, 1970	1970			Platyhelminthes	accepted
Levinseniella (Monarrhenos) monodactyla	Deblock & Pearson, 1970	Levinseniella (Monarrhenos) monodactyla	Deblock & Pearson, 1970	1970			Platyhelminthes	accepted
Levinseniella cipangi	Deblock & Pearson, 1970	Levinseniella cipangi	Deblock & Pearson, 1970	1970			Platyhelminthes	accepted
Levinseniella cryptacetabula	Oshmarin, 1970	Levinseniella cryptacetabula	Oshmarin, 1970	1970			Platyhelminthes	accepted
Maritrema bravoae	Caballero y C. & Ibáñez, 1970	Maritrema bravoae	Caballero y C. & Ibáñez, 1970	1970			Platyhelminthes	accepted
Maritrema interrupta	Oshmarin, 1970	Maritrema interrupta	Oshmarin, 1970	1970			Platyhelminthes	accepted
Megalophallus carcini	Prévot & Deblock, 1970	Megalophallus carcini	Prévot & Deblock, 1970	1970			Platyhelminthes	accepted
Microphallus ocultacetabulum	(Oshmarin, 1963) Caballero y C. & Ibanez, 1970	Microphallus ocultacetabulum	(Oshmarin, 1963) Caballero y C. & Ibanez, 1970	1970			Platyhelminthes	accepted
Microphallus quechuasensis	Caballero y C. & Ibanez, 1970	Microphallus quechuasensis	Caballero y C. & Ibanez, 1970	1970			Platyhelminthes	accepted
Neonotoporus maruadsi	Yamaguti, 1970	Neonotoporus maruadsi	Yamaguti, 1970	1970			Platyhelminthes	accepted
Neonotoporus opelu	Yamaguti, 1970	Neonotoporus opelu	Yamaguti, 1970	1970			Platyhelminthes	accepted
Odhneria raminellae	(Dery, 1958) Heard, 1970	Odhneria raminellae	(Dery, 1958) Heard, 1970	1970			Platyhelminthes	accepted
Opecoelus kuhliae	Yamaguti, 1970	Opecoelus kuhliae	Yamaguti, 1970	1970			Platyhelminthes	accepted
Opecoelus mulloidichthydis	Yamaguti, 1970	Opecoelus mulloidichthydis	Yamaguti, 1970	1970			Platyhelminthes	accepted
Opecoelus platycephali	Yamaguti, 1970	Opecoelus platycephali	Yamaguti, 1970	1970			Platyhelminthes	accepted
Opegaster bothi	Yamaguti, 1970	Opegaster bothi	Yamaguti, 1970	1970			Platyhelminthes	accepted
Opegaster dactylopteri	Yamaguti, 1970	Opegaster dactylopteri	Yamaguti, 1970	1970			Platyhelminthes	accepted
Opegaster dendrochiri	Yamaguti, 1970	Opegaster dendrochiri	Yamaguti, 1970	1970			Platyhelminthes	accepted
Opegaster dermatogenyos	Yamaguti, 1970	Opegaster dermatogenyos	Yamaguti, 1970	1970			Platyhelminthes	accepted
Opegaster hawaiiensis	Yamaguti, 1970	Opegaster hawaiiensis	Yamaguti, 1970	1970			Platyhelminthes	accepted
Opegaster iniistii	Yamaguti, 1970	Opegaster iniistii	Yamaguti, 1970	1970			Platyhelminthes	accepted
Paropecoelus lanceolatus	(Martin, 1960) Yamaguti, 1970	Paropecoelus lanceolatus	(Martin, 1960) Yamaguti, 1970	1970			Platyhelminthes	accepted
Paropecoelus parupenei	Yamaguti, 1970	Paropecoelus parupenei	Yamaguti, 1970	1970			Platyhelminthes	accepted
Phyllodistomum notosinicum	Lebedev, 1970	Phyllodistomum notosinicum	Lebedev, 1970	1970			Platyhelminthes	accepted
Phyllodistomum yousufzaii	Bashirullah & Anisul Islam, 1970	Phyllodistomum yousufzaii	Bashirullah & Anisul Islam, 1970	1970			Platyhelminthes	accepted
Plagioporus (Plagioporus) congeri	Yamaguti, 1970	Plagioporus congeri	Yamaguti, 1970	1970			Platyhelminthes	accepted
Xystretrum hawaiiense	Yamaguti, 1970	Xystretrum hawaiiense	Yamaguti, 1970	1970			Platyhelminthes	accepted
Ozakia callyodontis	(Yamaguti, 1942) Yamaguti, 1971	Coitocaecum callyodontis	Yamaguti, 1942	1971	1980	9	Platyhelminthes	unaccepted	Superseded combination	Ahmad 1980 Acta Parasitol. Polonica 27. 423-429
Pinguitrema lerneri	(Sogandares-Bernal, 1959) Yamaguti, 1971	Pachycreadium lerneri	Sogandares-Bernal, 1959	1971	1988	17	Platyhelminthes	unaccepted	superseded combination	Bartoli, Gibson, Bray 1988 Syst. Parasit. 12, 231-239
Helicometrina karachiensis	Bilqees, 1972	Helicometrina nimia	Linton, 1910	1971	1979	8	Platyhelminthes	unaccepted	junior subjective synonym	Bray 1979 J. Nat. Hist. 13. 399-431
Cainocreadium verrucosum	(Molin, 1859) Yamaguti, 1971	Cainocreadium labracis	(Dujardin, 1845) Nicoll, 1909	1971	1989	18	Platyhelminthes	unaccepted	synonym	Bray Cribb 1989 J. Nat Hist. 23, 429-473
Nagmioides trygonis	Dollfus, 1971	Nagmia trygonis	(Dollfus, 1971)	1971	1978	7	Platyhelminthes	unaccepted	synonym	Brooks and Mattis 1978 Proc. Helm. Soc. Wash. 45(2) 169-171
Spelophallus amnicolae	(Etges, 1953) Yamaguti, 1971	Levinseniella (Monarrhenos) amnicolae	Etges, 1953	1971			Platyhelminthes	unaccepted	Superseded combination
Spelophallus howensis	(Johnston, 1917) Yamaguti, 1971	Levinseniella howensis	Johnston, 1917	1971			Platyhelminthes	unaccepted	Superseded combination
Spelophallus canchei	(Biguet, Deblock & Capron, 1958) Yamaguti, 1971	Microphallus canchei	Biguet, Deblock & Capron, 1958	1971			Platyhelminthes	unaccepted	Superseded combination
Spelotrema limuli	(Stunkard, 1951) Yamaguti, 1971	Microphallus limuli	Stunkard, 1951	1971			Platyhelminthes	unaccepted	Superseded combination
Spelotrema longicaecum	(Chen, 1956) Yamaguti, 1971	Microphallus longicaecus	Chen, 1956	1971			Platyhelminthes	unaccepted	Superseded combination
Spelophallus oblongus	(Ching, 1965) Yamaguti, 1971	Microphallus oblonga	Ching, 1965	1971			Platyhelminthes	unaccepted	Superseded combination
Spelotrema yehwui	Yamaguti, 1971	Microphallus minus	Ochi, 1928	1971			Platyhelminthes	unaccepted	synonym
Alloanomalotrema ghanense	(Fischthal & Thomas, 1970) Yamaguti, 1971	Poracanthium ghanense	Fischthal & Thomas, 1970	1971			Platyhelminthes	unaccepted	Synonym
Spelophallus debuni	(Biguet, Deblock & Capron, 1958) Yamaguti, 1971	Microphallus debuni	Biguet, Deblock & Capron, 1958	1971	1971	0	Platyhelminthes	unaccepted	Superseded combination	Deblock 1971 Bull. Mus. Nat. d'Hist. Nat 7. 353-468
Spelophallus hoffmanni	(Rebecq, 1964) Yamaguti, 1971	Microphallus hoffmanni	Rebecq, 1964	1971	1971	0	Platyhelminthes	unaccepted	Superseded combination	Deblock 1971 Bull. Mus. Nat. d'Hist. Nat 7. 353-468
Oschmarinotrema acanthophallus	(Oshmarin, 1963) Yamaguti, 1971	Levinseniella acanthophalla	Oshmarin, 1963	1971	1975	4	Platyhelminthes	unaccepted	synonym	Deblock 1975 Annales de Parasitologie Humaine et Comparée. 50 (6): 715–730.
Pseudomegalophallus diodontis	(Siddiqi & Cable, 1960) Yamaguti, 1971	Megalophallus diodontis	Siddiqi & Cable, 1960	1971	2008	37	Platyhelminthes	unaccepted	Superseded combination	Deblock 2008 in Keys to the Trematoda vol. 3
Pseudocarneophallus lactophrysi	(Siddiqi & Cable, 1960) Yamaguti, 1971	Microphallus lactophrysi	(Siddiqi & Cable, 1960) Belopolskaya, 1963	1971	2008	37	Platyhelminthes	unaccepted	Superseded combination	Deblock 2008 in Keys to the Trematoda vol. 3
Hamacreadium chilkai	(Chatterji, 1958) Yamaguti, 1971	Allocreadium fasciatusi	Kakaji, 1969	1971	1978	7	Platyhelminthes	unaccepted	Synonym	Madhavi 1978 Journal of Helminthology 52, 51-59.
Bulbovitellus fusiformis	(Reimer, 1963) Yamaguti, 1971	Microphallus fusiformis	Reimer, 1963	1971	1992	21	Platyhelminthes	unaccepted	Superseded combination	Montoliu, Gracenea, Deblock 1992 Ann. Parsit. Hum. Comp. 67, 166-173
Heardlevinseniella byrdi	(Heard, 1968) Yamaguti, 1971	Levinseniella (Monarrhenos) byrdi	Heard, 1968	1971	1972	1	Platyhelminthes	unaccepted	Superseded combination	Overstreet, Perry 1972 Faculty Publications from the Harold W. Manter Laboratory of Parasitology. 869
Cainocreadium gasterostei	(Bovien, 1932) Yamaguti, 1971	Peracreadium gasterostei	Bovien, 1932	1971	1932	-39	Platyhelminthes	unaccepted	Superseded combination
Hamacreadium leiognathi	Hafeezullah, 1971	Neonotoporus leiognathi	(Hafeezullah, 1971) Ahmad, 1985	1971	1985	14	Platyhelminthes	unaccepted	synonym
Gorgoderina carangis	(MacCallum, 1913) Yamaguti, 1971	Cetiotrema carangis	(MacCallum, 1913) Williams & Bunkley-Williams, 1996	1971	1996	25	Platyhelminthes	unaccepted	Superseded combination
Alloheterolebes indicus	(Gupta, 1969) Hafeezullah, 1971	Maculifer indicus	(Gupta, 1969) Cribb, 2005	1971	2005	34	Platyhelminthes	unaccepted	superseded combination
Hamacreadium kamalai	(Gupta, 1956) Yamaguti, 1971	Plagioporus kamalai	(Gupta, 1956) Martin, Cutmore, Ward & Cribb, 2017	1971	2017	46	Platyhelminthes	unaccepted	Synonym
Anaporrhutum narayani	Simha, Rao & Rao, 1971	Anaporrhutum narayani	Simha, Rao & Rao, 1971	1971			Platyhelminthes	accepted
Cainocreadium consuetum	(Linton, 1910) Yamaguti, 1971	Cainocreadium consuetum	(Linton, 1910) Yamaguti, 1971	1971			Platyhelminthes	accepted
Coitocaecum extremum	(Travassos, Freitas & Burnheim, 1965) Yamaguti, 1971	Coitocaecum extremum	(Travassos, Freitas & Burnheim, 1965) Yamaguti, 1971	1971			Platyhelminthes	accepted
Coitocaecum manteri	Parukhin, 1971	Coitocaecum manteri	Parukhin, 1971	1971			Platyhelminthes	accepted
Coitocaecum minutum	(Pritchard, 1966) Yamaguti, 1971	Coitocaecum minutum	(Pritchard, 1966) Yamaguti, 1971	1971			Platyhelminthes	accepted
Dactylostomum winteri	Caballero y C. & Caballero R., 1971	Dactylostomum winteri	Caballero y C. & Caballero R., 1971	1971			Platyhelminthes	accepted
Endocotyle africanus	Canaris, 1971	Endocotyle africanus	Canaris, 1971	1971			Platyhelminthes	accepted
Levinseniella heardi	Canaris, 1971	Levinseniella heardi	Canaris, 1971	1971			Platyhelminthes	accepted
Maritrema sethsmithi	Canaris, 1971	Maritrema sethsmithi	Canaris, 1971	1971			Platyhelminthes	accepted
Maritrema setoenensis	Bridgman, 1971	Maritrema setoenensis	Bridgman, 1971	1971			Platyhelminthes	accepted
Maritreminoides ablephari	Canaris, 1971	Maritreminoides ablephari	Canaris, 1971	1971			Platyhelminthes	accepted
Microphallus basodactylophallus	(Bridgman, 1969) Deblock, 1971	Microphallus basodactylophallus	(Bridgman, 1969) Deblock, 1971	1971			Platyhelminthes	accepted
Microphallus bilobatus	(Cable, Connor & Balling, 1960) Deblock, 1971	Microphallus bilobatus	(Cable, Connor & Balling, 1960) Deblock, 1971	1971			Platyhelminthes	accepted
Microphallus kenyensis	Canaris, 1971	Microphallus kenyensis	Canaris, 1971	1971			Platyhelminthes	accepted
Nagmia concolori	(Nagaty & Abdel-Aal, 1961) Yamaguti, 1971	Nagmia concolori	(Nagaty & Abdel-Aal, 1961) Yamaguti, 1971	1971			Platyhelminthes	accepted
Nagmia trygonis	(Dollfus, 1971)	Nagmia trygonis	(Dollfus, 1971)	1971			Platyhelminthes	accepted
Neopodocotyle mehrai	Rai, 1971	Neopodocotyle mehrai	Rai, 1971	1971			Platyhelminthes	accepted
Nicolla allahabadensis	(Srivastava, 1968) Yamaguti, 1971	Nicolla allahabadensis	(Srivastava, 1968) Yamaguti, 1971	1971			Platyhelminthes	accepted
Nicolla indica	(Srivastava, 1968) Yamaguti, 1971	Nicolla indica	(Srivastava, 1968) Yamaguti, 1971	1971			Platyhelminthes	accepted
Opegaster paramacrorchis	Hafeezullah, 1971	Opegaster paramacrorchis	Hafeezullah, 1971	1971			Platyhelminthes	accepted
Peracreadium guptai	(Kakaji, 1969) Yamaguti, 1971	Peracreadium guptai	(Kakaji, 1969) Yamaguti, 1971	1971			Platyhelminthes	accepted
Phyllodistomum callichrius	(Dayal, 1942) Yamaguti, 1971	Phyllodistomum callichrius	(Dayal, 1942) Yamaguti, 1971	1971			Platyhelminthes	accepted
Phyllodistomum lancea	Mamaev, 1971	Phyllodistomum lancea	Mamaev, 1971	1971			Platyhelminthes	accepted
Phyllodistomum mamaevi	Parukhin, 1971	Phyllodistomum mamaevi	Parukhin, 1971	1971			Platyhelminthes	accepted
Phyllodistomum parukhini	Yamaguti, 1971	Phyllodistomum parukhini	Yamaguti, 1971	1971			Platyhelminthes	accepted
Phyllodistomum siluri	Strelkov, 1971	Phyllodistomum siluri	Strelkov, 1971	1971			Platyhelminthes	accepted
Nagmia stegostomatis	(Nagaty & Abdel Aal, 1961) Yamaguti, 1971	Nagmia stegostomatis	(Nagaty & Abdel Aal, 1961) Yamaguti, 1971	1971			Platyhelminthes	uncertain	Secondary homonym of Nagmia stegostomatis Nagaty & Abdel Aal, 1961
Helicometrina delicatulus	Bilqees, 1972	Helicometrina nimia	Linton, 1910	1972	1979	7	Platyhelminthes	unaccepted	junior subjective synonym	Bray 1979 J. Nat. Hist. 13. 399-431
Spelotrema macrorchis	Kifune & Takao, 1972	Microphallus macrorchis	(Kifune & Takao, 1972)	1972			Platyhelminthes	unaccepted	Superseded combination
Notoporus hystrix	Bilqees, 1972	Pseudonotoporus hystrix	(Bilqees, 1972) Ahmad, 1985	1972	2005	33	Platyhelminthes	unaccepted	Superseded combination	Cribb 2005 in Keys to the Trematoda vol.2
Allopodocotyle trichiurii	Bilqees, 1972	Acanthocolpus liodorus	Lühe, 1906	1972	2018	46	Platyhelminthes	unaccepted	Synonym	Martin, Cutmore, Cribb 2018 Syst. Parasit. 95: 1-31
Paradactylostomum indicum	Zhukov, 1972	Coitocaecum thrissoclesis	(Bilqees, 1972) Bray, 1987	1972	1987	15	Platyhelminthes	unaccepted	synonym
Diplobulbus vitellosus	Bilqees, 1972	Maculifer vitellosus	(Bilqees, 1972) Cribb, 2005	1972	2005	33	Platyhelminthes	unaccepted	superseded combination
Allopodocotyle korangiai	Bilqees, 1972	Acanthocolpus korangiai	(Bilqees, 1972) Martin, Cutmore & Cribb, 2018	1972	2018	46	Platyhelminthes	unaccepted	Superseded combination
Anthochoanocotyle kihobo	Kamegai, 1972	Anthochoanocotyle kihobo	Kamegai, 1972	1972			Platyhelminthes	accepted
Crowcrocaecum channai	Bashirullah & Elahi, 1972	Crowcrocaecum channai	Bashirullah & Elahi, 1972	1972			Platyhelminthes	accepted
Eucreadium daccai	Bashirullah & Elahi, 1972	Eucreadium daccai	Bashirullah & Elahi, 1972	1972			Platyhelminthes	accepted
Eucreadium varanasi	Agarwal & Varma, 1972	Eucreadium varanasi	Agarwal & Varma, 1972	1972			Platyhelminthes	accepted
Helicometrina otolithi	Bilqees, 1972	Helicometrina otolithi	Bilqees, 1972	1972			Platyhelminthes	accepted
Hysterogonia bychowskii	Korotaeva, 1972	Hysterogonia bychowskii	Korotaeva, 1972	1972			Platyhelminthes	accepted
Levinseniella (Monarrhenos) capitanea	Overstreet & Perry, 1972	Levinseniella (Monarrhenos) capitanea	Overstreet & Perry, 1972	1972			Platyhelminthes	accepted
Levinseniella conicostoma	Bridgman, Otagaki, Shitanda & Tada, 1972	Levinseniella conicostoma	Bridgman, Otagaki, Shitanda & Tada, 1972	1972			Platyhelminthes	accepted
Levinseniella mayna	Oshmarin & Demshin, 1972	Levinseniella mayna	Oshmarin & Demshin, 1972	1972			Platyhelminthes	accepted
Maritrema longiforme	Kifune & Takao, 1972	Maritrema longiforme	Kifune & Takao, 1972	1972			Platyhelminthes	accepted
Microphallus macrorchis	(Kifune & Takao, 1972)	Microphallus macrorchis	(Kifune & Takao, 1972)	1972			Platyhelminthes	accepted
Nagmia africana	Fischthal & Thomas, 1972	Nagmia africana	Fischthal & Thomas, 1972	1972			Platyhelminthes	accepted
Nagmia senegalensis	Fischthal & Thomas, 1972	Nagmia senegalensis	Fischthal & Thomas, 1972	1972			Platyhelminthes	accepted
Phyllodistomum bimaculatus	Saeed & Bilqees, 1972	Phyllodistomum bimaculatus	Saeed & Bilqees, 1972	1972			Platyhelminthes	accepted
Phyllodistomum kalriai	Bilqees, 1972	Phyllodistomum kalriai	Bilqees, 1972	1972			Platyhelminthes	accepted
Xystretrum moretonense	Manter, 1972	Xystretrum moretonense	Manter, 1972	1972			Platyhelminthes	accepted
Xystretrum plicoporatum	Manter, 1972	Xystretrum plicoporatum	Manter, 1972	1972			Platyhelminthes	accepted
Birendralebes krishnakantai	Srivastava & Ghosh, 1972	Birendralebes krishnakantai	Srivastava & Ghosh, 1972	1972			Platyhelminthes	taxon inquirendum	incertae sedis
Plagioporus (Caudotestis) mujibi	Bilqees, 1972	Plagioporus (Caudotestis) mujibi	Bilqees, 1972	1972			Platyhelminthes	taxon inquirendum
Helicometra pugetensis	Schell, 1973	Helicometra pleurogrammi	(Baeva, 1968) Bray, 1979	1973	1974	1	Platyhelminthes	unaccepted	synonym	Skekerak and Arai 1974 Can.J. Zool. 52. 707-738
Bathycreadium biscayense	Bray, 1973	Bathycreadium biscayense	Bray, 1973	1973			Platyhelminthes	accepted
Bathycreadium elongatum	(Maillard, 1970) Bray, 1973	Bathycreadium elongatum	(Maillard, 1970) Bray, 1973	1973			Platyhelminthes	accepted
Helicometra scorpaenae	Prudhoe & Bray, 1973	Helicometra scorpaenae	Prudhoe & Bray, 1973	1973			Platyhelminthes	accepted
Helicometrina plectorhynchii	Jehan, 1973	Helicometrina plectorhynchii	Jehan, 1973	1973			Platyhelminthes	accepted
Maritrema borneoense	Fischthal & Kuntz, 1973	Maritrema borneoense	Fischthal & Kuntz, 1973	1973			Platyhelminthes	accepted
Maritrema magdalenae	Werding, 1973	Maritrema magdalenae	Werding, 1973	1973			Platyhelminthes	accepted
Microphallus bittii	Prevot, 1973	Microphallus bittii	Prevot, 1973	1973			Platyhelminthes	accepted
Microphallus tauricus	Stenko, 1973	Microphallus tauricus	Stenko, 1973	1973			Platyhelminthes	accepted
Opecoelus scorpaenidicola	Prudhoe & Bray, 1973	Opecoelus scorpaenidicola	Prudhoe & Bray, 1973	1973			Platyhelminthes	accepted
Phyllodistomum thunni	Baudin Laurencin & Richard, 1973	Phyllodistomum thunni	Baudin Laurencin & Richard, 1973	1973			Platyhelminthes	accepted
Quasimaritremopsis media	(Van Cleave & Mueller, 1932) Deblock, 1973	Quasimaritremopsis media	(Van Cleave & Mueller, 1932) Deblock, 1973	1973			Platyhelminthes	accepted
Transversohelmins borneoensis	Fischthal & Kuntz, 1973	Transversohelmins borneoensis	Fischthal & Kuntz, 1973	1973			Platyhelminthes	accepted
Microphallus pisodonophidis	Reimer & Szuks, 1973	Microphallus pisodonophidis	Reimer & Szuks, 1973	1973			Platyhelminthes	taxon inquirendum
Neohelicometra antarcticae	(Holloway & Bier, 1968) Sekerak & Arai, 1974	Helicometra antarcticae	Holloway & Bier, 1968	1974	1979	5	Platyhelminthes	unaccepted	superseded combination	Bray 1979 J. Nat. Hist. 13. 399-431
Neohelicometra insolita	(Polyansky, 1955) Sekerak & Arai, 1974	Helicometra insolita	Polyanski, 1955	1974	1979	5	Platyhelminthes	unaccepted	superseded combination	Bray 1979 J. Nat. Hist. 13. 399-431
Gynaecotyla gallica	(Rebecq, 1962) Deblock, 1974	Gynaecotyla adunca	(Linton, 1905) Yamaguti, 1939	1974			Platyhelminthes	unaccepted	synonym
Phyllodistomum phoxini	Razmashkin in Kashkovskij, Razmashkin & Skripzhenko, 1974	Phyllodistomum pseudofolium	Nybelin, 1926	1974			Platyhelminthes	unaccepted	Synonym
Neohelicometra sebastis	Sekerak & Arai, 1974	Helicometra sebastis	(Sekerak & Arai, 1974) Bray, 1979	1974	1979	5	Platyhelminthes	unaccepted	Superseded combination
Neohelicometra pleurogrammi	(Baeva, 1968) Sekerak & Arai, 1974	Helicometra pleurogrammi	(Baeva, 1968) Bray, 1979	1974	1979	5	Platyhelminthes	unaccepted	synonym
Atriophallophorus coxiellae	Smith, 1974	Atriophallophorus coxiellae	Smith, 1974	1974			Platyhelminthes	accepted
Gynaecotyla bridgmani	Deblock, 1974	Gynaecotyla bridgmani	Deblock, 1974	1974			Platyhelminthes	accepted
Helicometra robinsorum	Overstreet & Martin, 1974	Helicometra robinsorum	Overstreet & Martin, 1974	1974			Platyhelminthes	accepted
Levinseniella venezuelensis	Fischthal & Nasir, 1974	Levinseniella venezuelensis	Fischthal & Nasir, 1974	1974			Platyhelminthes	accepted
Maritrema calvertensis	Smith, 1974	Maritrema calvertensis	Smith, 1974	1974			Platyhelminthes	accepted
Maritrema pacifica	Ching, 1974	Maritrema pacifica	Ching, 1974	1974			Platyhelminthes	accepted
Maritrema paracadiae	Ching, 1974	Maritrema paracadiae	Ching, 1974	1974			Platyhelminthes	accepted
Microphallus abortivus	Deblock, 1974	Microphallus abortivus	Deblock, 1974	1974			Platyhelminthes	accepted
Microphallus tasmaniae	Smith, 1974	Microphallus tasmaniae	Smith, 1974	1974			Platyhelminthes	accepted
Multivitellina idahoensis	Schell, 1974	Multivitellina idahoensis	Schell, 1974	1974			Platyhelminthes	accepted
Nezpercella lewisi	Schell, 1974	Nezpercella lewisi	Schell, 1974	1974			Platyhelminthes	accepted
Phyllodistomum pigulevskii	Razmashkin in Kashkovskij, Razmashkin & Skripzhenko, 1974	Phyllodistomum pigulevskii	Razmashkin in Kashkovskij, Razmashkin & Skripzhenko, 1974	1974			Platyhelminthes	accepted
Carneophallus brevicaeca	(Africa & Garcia, 1935) Velasquez, 1975	Microphallus brevicaeca	(Africa & Garcia, 1935) Baer, 1944	1975	1958	-17	Platyhelminthes	unaccepted	Superseded combination	Capron, Deblock, Biguet 1958 Bull. Soc. Zool. France 82, 378-392
Apharyngolevinseniella capitanea	(Overstreet & Perry, 1972) Yamaguti, 1975	Levinseniella capitanea	Overstreet & Perry, 1972	1975	2008	33	Platyhelminthes	unaccepted	Superseded combination	Deblock 2008 in Keys to the Trematoda vol. 3
Megalophallus miyazakii	Yamaguti, 1975	Levinseniella miyazakii	(Yamaguti, 1975) Peason & Deblock, 1979	1975	1979	4	Platyhelminthes	unaccepted	superseded combination
Hamacreadium karachiense	Bilqees & Masood, 1975	Prodistomum waltairense	(Madhavi, 1972) Bray & Gibson, 1990	1975	1990	15	Platyhelminthes	unaccepted	junior subjective synonym
Hamacreadium rastrellii	Bilqees & Masood, 1975	Prodistomum waltairense	(Madhavi, 1972) Bray & Gibson, 1990	1975	1990	15	Platyhelminthes	unaccepted	Synonym
Opedunculata armatus	Dwivedi, 1975	Dactylostomum armatum	(Dwivedi, 1975) Cribb, 2005	1975	2005	30	Platyhelminthes	unaccepted	Superseded combination
Opecoeloides scomberi	(Hafeezullah, 1971) Madhavi, 1975	Pseudopecoeloides scomberi	Hafeezullah, 1971	1975	2009	34	Platyhelminthes	unaccepted	synonym; mentioned in the abstract of Aken-Ova et al. (2009).
Allopodocotyle argyropsi	Madhavi, 1975	Allopodocotyle argyropsi	Madhavi, 1975	1975			Platyhelminthes	accepted
Allopodocotyle pritchardae	Madhavi, 1975	Allopodocotyle pritchardae	Madhavi, 1975	1975			Platyhelminthes	accepted
Anisoporus orientalis	Madhavi, 1975	Anisoporus orientalis	Madhavi, 1975	1975			Platyhelminthes	accepted
Basantisia prolecithum	(Oshmarin, 1963) Deblock, 1975	Basantisia prolecithum	(Oshmarin, 1963) Deblock, 1975	1975			Platyhelminthes	accepted
Decemtestis srivastavai	Gupta & Jahan, 1975	Decemtestis srivastavai	Gupta & Jahan, 1975	1975			Platyhelminthes	accepted
Helicometra filamentosa	Madhavi, 1975	Helicometra filamentosa	Madhavi, 1975	1975			Platyhelminthes	accepted
Maritrema chiriacae	Deblock, 1975	Maritrema chiriacae	Deblock, 1975	1975			Platyhelminthes	accepted
Microphallus breviatus	Deblock & Maillard, 1975	Microphallus breviatus	Deblock & Maillard, 1975	1975			Platyhelminthes	accepted
Microphallus oviformis	(Oshmarin, 1963) Deblock, 1975	Microphallus oviformis	(Oshmarin, 1963) Deblock, 1975	1975			Platyhelminthes	accepted
Paropecoelus indicus	Madhavi, 1975	Paropecoelus indicus	Madhavi, 1975	1975			Platyhelminthes	accepted
Phyllodistomum longicephalus	Singh & Sinha, 1975	Phyllodistomum longicephalus	Singh & Sinha, 1975	1975			Platyhelminthes	accepted
Phyllodistomum satlejense	Bhutta & Khan, 1975	Phyllodistomum satlejense	Bhutta & Khan, 1975	1975			Platyhelminthes	accepted
Phyllodistomum scrippsi	Brooks & Mayes, 1975	Phyllodistomum scrippsi	Brooks & Mayes, 1975	1975			Platyhelminthes	accepted
Helicometrina chilomycteri	Bilqees, 1976	Helicometrina nimia	Linton, 1910	1976	1979	3	Platyhelminthes	unaccepted	junior subjective synonym	Bray 1979 J. Nat. Hist. 13. 399-431
Plagioporus (Caudotestis) tyrrhenicus	Paggi & Orecchia, 1976	Caudotestis tyrrhenicus	Paggi & Orrechia, 1976	1976			Platyhelminthes	unaccepted	superseded combination
Neolebouria elongata	(Goto & Ozaki, 1930) Gibson, 1976	Neoplagioporus elongatus	(Goto & Ozaki, 1930) Shimazu, 1990	1976	1990	14	Platyhelminthes	unaccepted	superseded combination
Neolebouria antarcticus	(Kovaljova & Gaevskaya, 1974) Gibson, 1976	Macvicaria antarctica	(Kovaljova & Gaevskaya, 1974) Zdzitowiecki, 1990	1976	1990	14	Platyhelminthes	unaccepted	Synonym
Olivacreadium heterorchis	Biqees, 1976	Hamacreadium heterorchis	(Bilqees, 1976) Cribb, 2005	1976	2005	29	Platyhelminthes	unaccepted	junior subjective synonym
Neolebouria multilobata	(Travassos, Freitas & Burnheim, 1966) Gibson, 1976	Pinguitrema multilobatum	(Travassos, Freitas & Burnheim, 1966) Cribb, 2005	1976	2005	29	Platyhelminthes	unaccepted	superseded combination
Neolebouria choerodontis	(Yamaguti, 1934) Gibson, 1976	Choerodonicola choerodontis	(Yamaguti, 1934) Cribb, 2005	1976	2005	29	Platyhelminthes	unaccepted	synonym
Olivacreadium phyllorchis	Bilqees, 1976	Hamacreadium phyllorchis	(Bilqees, 1976) Cribb, 2005	1976	2005	29	Platyhelminthes	unaccepted	synonym
Godavaritrema indica	Karyakarte & Yadav, 1976	Vesicocoelium indicum	(Karyakarte & Yadav, 1976) Cribb, 2005	1976	2005	29	Platyhelminthes	unaccepted	synonym according to Cribb, 2005
Godavaritrema marina	Karyakarte & Yadav, 1976	Vesicocoelium marinum	(Karyakarte & Yadav, 1976) Cribb, 2005	1976	2005	29	Platyhelminthes	unaccepted	synonym according to Cribb, 2005
Neolebouria ulaula	(Yamaguti, 1970) Gibson, 1976	Bentholebouria ulaula	(Yamaguti, 1970) Andres, Pulis & Overstreet, 2014	1976	2014	38	Platyhelminthes	unaccepted	Superseded combination
Neolebouria diacopae	(Nagaty & Abdel Aal, 1962) Gibson, 1976	Trilobovarium diacopae	(Nagaty & Abdel Aal, 1962) Martin, Cutmore & Cribb, 2017	1976	2017	41	Platyhelminthes	unaccepted	Superseded combination
Neolebouria ira	(Yamaguti, 1940) Gibson, 1976	Trilobovarium ira	(Yamaguti, 1940) Martin, Cutmore & Cribb, 2017	1976	2017	41	Platyhelminthes	unaccepted	Synonym
Neolebouria krusadaiensis	(Gupta, 1956) Gibson, 1976	Trilobovarium krusadaiense	(Gupta, 1956) Martin, Cutmore & Cribb, 2017	1976	2017	41	Platyhelminthes	unaccepted	Synonym
Neolebouria truncata	(Linton, 1940) Gibson, 1976	Trilobovarium truncatum	(Linton, 1940) Martin, Cutmore & Cribb, 2017	1976	2017	41	Platyhelminthes	unaccepted	Synonym
Neolebouria lobata	(Yamaguti, 1934) Gibson, 1976	Mesobathylebouria lobata	(Yamaguti, 1934) Martin, Huston, Cutmore & Cribb, 2019	1976	2019	43	Platyhelminthes	unaccepted	Superseded combination
Neolebouria tohei	(Yamaguti, 1970) Gibson, 1976	Mesobathylebouria tohei	(Yamaguti, 1970) Martin, Huston, Cutmore & Cribb, 2019	1976	2019	43	Platyhelminthes	unaccepted	Superseded combination
Discoverytrema markowskii	Gibson, 1976	Discoverytrema markowskii	Gibson, 1976	1976			Platyhelminthes	accepted
Maritrema macropharynga	Ke, 1976	Maritrema macropharynga	Ke, 1976	1976			Platyhelminthes	accepted
Maritrema majestova	Ke, 1976	Maritrema majestova	Ke, 1976	1976			Platyhelminthes	accepted
Maritrema minutum	Ke, 1976	Maritrema minutum	Ke, 1976	1976			Platyhelminthes	accepted
Maritrema misenense	(Palombi, 1940) Prévot, Bartoli & Deblock, 1976	Maritrema misenense	(Palombi, 1940) Prévot, Bartoli & Deblock, 1976	1976			Platyhelminthes	accepted
Maritrema papillorobustum	Ke, 1976	Maritrema papillorobustum	Ke, 1976	1976			Platyhelminthes	accepted
Neolebouria georgiensis	Gibson, 1976	Neolebouria georgiensis	Gibson, 1976	1976			Platyhelminthes	accepted
Neolebouria maorum	(Allison, 1966) Gibson, 1976	Neolebouria maorum	(Allison, 1966) Gibson, 1976	1976			Platyhelminthes	accepted
Opecoelus pacificus	Caballero y C. & Caballero R., 1976	Opecoelus pacificus	Caballero y C. & Caballero R., 1976	1976			Platyhelminthes	accepted
Paropecoelus theraponi	Gupta & Ahmad, 1976	Paropecoelus theraponi	Gupta & Ahmad, 1976	1976			Platyhelminthes	accepted
Progorgodera foliata	Brooks & Buckner, 1976	Progorgodera foliata	Brooks & Buckner, 1976	1976			Platyhelminthes	accepted
Allopodocotyle lutianusi	Gupta & Ahamad, 1977	Allopodocotyle argyropsi	Madhavi, 1975	1977	2018	41	Platyhelminthes	unaccepted	Synonym	Madhavi Bray 2018 Digenetic trematodes of Indian marine fishes.
Hamacreadium caranxi	Saoud, Abu Sinna & Ramadan, 1977	Pacificreadium serrani	(Nagaty & Abdel Aal, 1962) Durio & Manter, 1968	1977	2017	40	Platyhelminthes	unaccepted	junior subjective synonym	Martin, Cutmore, Ward, Cribb 2017 Zootaxa 4254(2)
Allopodocotyle yamagutii	Gupta & Ahmad, 1977	Macvicaria yamagutii	(Gupta & Ahmad, 1977) Bray & Justine, 2009	1977	2009	32	Platyhelminthes	unaccepted	synonym
Bathycreadium nanaflexicolle	Dronen, Rubec & Underwood, 1977	Bathycreadium nanaflexicolle	Dronen, Rubec & Underwood, 1977	1977			Platyhelminthes	accepted
Coitocaecum zealandicum	Hine, 1977	Coitocaecum zealandicum	Hine, 1977	1977			Platyhelminthes	accepted
Decemtestis cynoglossi	Karyakarte & Yadav, 1977	Decemtestis cynoglossi	Karyakarte & Yadav, 1977	1977			Platyhelminthes	accepted
Decemtestis marginoacetabulatus	Karyakarte & Yadav, 1977	Decemtestis marginoacetabulatus	Karyakarte & Yadav, 1977	1977			Platyhelminthes	accepted
Degeneria halosauri	(Bell, 1887) Campbell, 1977	Degeneria halosauri	(Bell, 1887) Campbell, 1977	1977			Platyhelminthes	accepted
Helicometrina scomberi	Gupta & Jahan, 1977	Helicometrina scomberi	Gupta & Jahan, 1977	1977			Platyhelminthes	accepted
Opecoeloides belizensis	Fischthal, 1977	Opecoeloides belizensis	Fischthal, 1977	1977			Platyhelminthes	accepted
Opecoelus caballeroi	Caballero, 1977	Opecoelus caballeroi	Caballero, 1977	1977			Platyhelminthes	accepted
Opegaster lobulus	Wang, 1977	Opegaster lobulus	Wang, 1977	1977			Platyhelminthes	accepted
Phyllodistomoides duncani	Brooks, 1977	Phyllodistomoides duncani	Brooks, 1977	1977			Platyhelminthes	accepted
Phyllodistomum vanderwaali	Prudhoe & Hussey, 1977	Phyllodistomum vanderwaali	Prudhoe & Hussey, 1977	1977			Platyhelminthes	accepted
Allopodocotyle upeneusi	Gupta & Ahmad, 1977	Allopodocotyle upeneusi	Gupta & Ahmad, 1977	1977			Platyhelminthes	taxon inquirendum
Coitocaecum indicum	(Gupta & Ahmad, 1978)	Coitocaecum longivesiculum	Madhavi & Bray, 2018	1978	2018	40	Platyhelminthes	unaccepted	Synonym
Coitocaecum orientalis	Dwivedi, 1978	Coitocaecum orientalis	Dwivedi, 1978	1978			Platyhelminthes	accepted
Gorgoderina darwini	Mañé-Garzón & Gonzáles, 1978	Gorgoderina darwini	Mañé-Garzón & Gonzáles, 1978	1978			Platyhelminthes	accepted
Gorgoderina megacysta	Mañé-Garzón & Gonzáles, 1978	Gorgoderina megacysta	Mañé-Garzón & Gonzáles, 1978	1978			Platyhelminthes	accepted
Levinseniella (Monarrhenos) anenteron	(Szidat, 1964) Deblock, 1978	Levinseniella (Monarrhenos) anenteron	(Szidat, 1964) Deblock, 1978	1978			Platyhelminthes	accepted
Microphalloides ovariolobatus	Ke, 1978	Microphalloides ovariolobatus	Ke, 1978	1978			Platyhelminthes	accepted
Microphalloides peponis	Ke, 1978	Microphalloides peponis	Ke, 1978	1978			Platyhelminthes	accepted
Paropecoelus filiformis	Ahmad, 1978	Paropecoelus filiformis	Ahmad, 1978	1978			Platyhelminthes	accepted
Paropecoelus manteri	Ahmad, 1978	Paropecoelus manteri	Ahmad, 1978	1978			Platyhelminthes	accepted
Heterolebes sinensis	Gu & Shen, 1979	Heterolebes immaculosus	Ku & Shen, 1965	1979	2018	39	Platyhelminthes	unaccepted	Synonym	Martin, Ribu, Cutmore, Cribb 2018 Sys. Parasit. 95. 743-781
Odhneria minuta	Ke, 1979	Testiculoporus minuta	(Ke, 1979) Kinsella & Deblock, 1997	1979	1997	18	Platyhelminthes	unaccepted	Superseded combination
Opegaster gonorhynchi	Gavrilyuk-Tkachuk, 1979	Opecoelus gonorhynchi	(Gavrilyuk-Tkachuk, 1979) Aken'Ova, 2007	1979	2007	28	Platyhelminthes	unaccepted	superseded combination
Amazonadistoma negrense	Thatcher, 1979	Amazonadistoma negrense	Thatcher, 1979	1979			Platyhelminthes	accepted
Gorgoderina valdiviensis	Puga, 1979	Gorgoderina valdiviensis	Puga, 1979	1979			Platyhelminthes	accepted
Helicometra pleurogrammi	(Baeva, 1968) Bray, 1979	Helicometra pleurogrammi	(Baeva, 1968) Bray, 1979	1979			Platyhelminthes	accepted
Helicometra sebastis	(Sekerak & Arai, 1974) Bray, 1979	Helicometra sebastis	(Sekerak & Arai, 1974) Bray, 1979	1979			Platyhelminthes	accepted
Levinseniella miyazakii	(Yamaguti, 1975) Peason & Deblock, 1979	Levinseniella miyazakii	(Yamaguti, 1975) Peason & Deblock, 1979	1979			Platyhelminthes	accepted
Numeniotrema constrictum	Ke, 1979	Numeniotrema constrictum	Ke, 1979	1979			Platyhelminthes	accepted
Phyllodistomum sobolevi	Parukhin, 1979	Phyllodistomum sobolevi	Parukhin, 1979	1979			Platyhelminthes	accepted
Phyllotrema microrchis	Jin, Zhang & Ji, 1979	Phyllotrema microrchis	Jin, Zhang & Ji, 1979	1979			Platyhelminthes	accepted
Phyllotrema quadricaudatum	Gu & Shen, 1979	Phyllotrema quadricaudatum	Gu & Shen, 1979	1979			Platyhelminthes	accepted
Vitellatus compactus	Ke, 1979	Vitellatus compactus	Ke, 1979	1979			Platyhelminthes	accepted
Microphallus comandorensis	Deblock, 1980	Microphallus enhydrae	Rausch & Locker, 1951	1980			Platyhelminthes	unaccepted	Synonym
Microphalloides maxiensis	Ke, 1980	Labidotrema maxiensis	(Ke, 1980) Pearson & Deblock, 1986	1980	1986	6	Platyhelminthes	unaccepted	Superseded combination
Pedunculacetabulum israelense	Fischthal, 1980	Allopodocotyle israelensis	(Fischthal, 1980) Bray, 1987	1980	1987	7	Platyhelminthes	unaccepted	synonym
Odhneria papilloprocera	Ke, 1980	Testiculoporus papilloprocera	(Ke, 1980) Kinsella & Deblock, 1997	1980	1997	17	Platyhelminthes	unaccepted	Superseded combination
Coitocaecum manteri	Ahmad, 1980	Coitocaecum purius	Madhavi & Bray, 2018	1980	2018	38	Platyhelminthes	unaccepted	junior homonym
Coitocaecum indicum	Ahmad, 1980	Coitocaecum indicum	Ahmad, 1980	1980			Platyhelminthes	accepted
Coitocaecum scombri	Ahmad, 1980	Coitocaecum scombri	Ahmad, 1980	1980			Platyhelminthes	accepted
Coitocaecum thapari	Ahmad, 1980	Coitocaecum thapari	Ahmad, 1980	1980			Platyhelminthes	accepted
Dimerosaccus oncorhynchi	(Eguchi, 1931) Shimazu, 1980	Dimerosaccus oncorhynchi	(Eguchi, 1931) Shimazu, 1980	1980			Platyhelminthes	accepted
Eucreadium thapari	Agarwal & Kumar, 1980	Eucreadium thapari	Agarwal & Kumar, 1980	1980			Platyhelminthes	accepted
Gynaecotyla beihaiensis	Ke, 1980	Gynaecotyla beihaiensis	Ke, 1980	1980			Platyhelminthes	accepted
Gynaecotyla zhanjiangensis	Ke, 1980	Gynaecotyla zhanjiangensis	Ke, 1980	1980			Platyhelminthes	accepted
Microphallus pirum	(Lebour, 1907) Deblock, 1980	Microphallus pirum	(Lebour, 1907) Deblock, 1980	1980			Platyhelminthes	accepted
Microphallus pseudopygmaeus	Galaktionov, 1980	Microphallus pseudopygmaeus	Galaktionov, 1980	1980			Platyhelminthes	accepted
Neopodocotyle kulpaharensis	Agarwal & Agarwal, 1980	Neopodocotyle kulpaharensis	Agarwal & Agarwal, 1980	1980			Platyhelminthes	accepted
Gangatrema chauhani	Agarwal & Kumar, 1981	Nicolla chauhani	(Agarwal & Kumar, 1981) Cribb, 2005	1981	2005	24	Platyhelminthes	unaccepted	superseded combination
Helicometra sinipercae	Wang, 1981	Helicometra sinipercae	Wang, 1981	1981			Platyhelminthes	accepted
Nicolla wupinensis	Wang, 1981	Nicolla wupinensis	Wang, 1981	1981			Platyhelminthes	accepted
Plagiocirrus wuyiensis	Wang, 1981	Plagiocirrus wuyiensis	Wang, 1981	1981			Platyhelminthes	taxon inquirendum
Helicometra scorpaenae	Wang, 1982	Helicometra fasciata	(Rudolphi, 1819) Odhner, 1902	1982	1987	5	Platyhelminthes	unaccepted	junior subjective synonym	Bray 1987 J. Nat. Hist. 21. 1049-1075
Plagioporus (Caudotestis) rhabdosargi	Wang, 1982	Caudotestis rhabdosargi	Wang, 1982	1982			Platyhelminthes	unaccepted	Superseded combination
Pachycreadium obovata	(Molin, 1859) Gibson & Bray, 1982	Macvicaria obovata	(Molin, 1859) Bartoli, Bray & Gibson, 1989	1982	1989	7	Platyhelminthes	unaccepted	superseded combination
Decemtestis carangai	Gupta & Puri, 1982	Decemtestis drepanai	Gupta & Puri, 1982	1982	1990	8	Platyhelminthes	unaccepted	synonym according to Ahmad, 1990
Opedunculata sapani	Dwivedi & Dwivedi, 1982	Dactylostomum sapani	(Dwivedi & Dwivedi, 1982) Cribb, 2005	1982	2005	23	Platyhelminthes	unaccepted	Superseded combination
Gaevskajatrema lethrini	(Nagaty, 1942) Gibson & Bray, 1982	Shimazuia lethrini	(Yamaguti, 1938) Cribb, 2005	1982	2005	23	Platyhelminthes	unaccepted	synonym and secondary homonym: Cribb (2005).
Crowcrocaecum ditrematis	Wang, 1982	Nicolla ditrematis	(Wang, 1982) Liu, Peng, Gao, Fu, Wu, Lu, Gao & Xiao, 2010	1982	2010	28	Platyhelminthes	unaccepted	superseded combination
Crowcrocaecum epinepheli	Wang, 1982	Nicolla epinepheli	(Wang, 1982) Liu, Peng, Gao, Fu, Wu, Lu, Gao & Xiao, 2010	1982	2010	28	Platyhelminthes	unaccepted	transferred by Liu et al., 2010
Opistholebes equicotylus	Bilqees & Nighat, 1982	Parallelolebes elongatus	(Ozaki, 1937) Martin, Ribu, Cutmore & Cribb, 2018	1982	2018	36	Platyhelminthes	unaccepted	Synonym
Allomicrophalloides opisthorchis	Ke & Liang, 1982	Allomicrophalloides opisthorchis	Ke & Liang, 1982	1982			Platyhelminthes	accepted
Dactylostomum epinepheli	Wang, 1982	Dactylostomum epinepheli	Wang, 1982	1982			Platyhelminthes	accepted
Decemtestis drepanai	Gupta & Puri, 1982	Decemtestis drepanai	Gupta & Puri, 1982	1982			Platyhelminthes	accepted
Gaevskajatrema perezi	(Mathias, 1926) Gibson & Bray, 1982	Gaevskajatrema perezi	(Mathias, 1926) Gibson & Bray, 1982	1982			Platyhelminthes	accepted
Macvicaria alacris	(Looss, 1901) Gibson & Bray, 1982	Macvicaria alacris	(Looss, 1901) Gibson & Bray, 1982	1982			Platyhelminthes	accepted
Macvicaria soleae	(Dujardin, 1845) Gibson & Bray, 1982	Macvicaria soleae	(Dujardin, 1845) Gibson & Bray, 1982	1982			Platyhelminthes	accepted
Multivitellus longintestinus	Ke & Liang, 1982	Multivitellus longintestinus	Ke & Liang, 1982	1982			Platyhelminthes	accepted
Neolebouria merretti	Gibson & Bray, 1982	Neolebouria merretti	Gibson & Bray, 1982	1982			Platyhelminthes	accepted
Nicolla epinepheli	(Wang, 1982) Liu, Peng, Gao, Fu, Wu, Lu, Gao & Xiao, 2010	Nicolla epinepheli	(Wang, 1982) Liu, Peng, Gao, Fu, Wu, Lu, Gao & Xiao, 2010	1982			Platyhelminthes	accepted
Opecoelus arii	Wang, 1982	Opecoelus arii	Wang, 1982	1982			Platyhelminthes	accepted
Opegaster hippocampi	Shen, 1982	Opegaster hippocampi	Shen, 1982	1982			Platyhelminthes	accepted
Paraspelotrema numenii	Wang, 1982	Paraspelotrema numenii	Wang, 1982	1982			Platyhelminthes	accepted
Pellamyzon abitionis	(McFarlane, 1936) Gibson & Bray, 1982	Pellamyzon abitionis	(McFarlane, 1936) Gibson & Bray, 1982	1982			Platyhelminthes	accepted
Peracreadium idoneum	(Nicoll, 1909) Gibson & Bray, 1982	Peracreadium idoneum	(Nicoll, 1909) Gibson & Bray, 1982	1982			Platyhelminthes	accepted
Phyllodistomum sanyangense	Wang, 1982	Phyllodistomum sanyangense	Wang, 1982	1982			Platyhelminthes	accepted
Phyllodistomum umblae	(Fabricius, 1780) Bakke, 1982	Phyllodistomum umblae	(Fabricius, 1780) Bakke, 1982	1982			Platyhelminthes	accepted
Pseudospelotrema fujianensis	Wang, 1982	Pseudospelotrema fujianensis	Wang, 1982	1982			Platyhelminthes	accepted
Xystretrum chauhani	Ahmad, 1982	Xystretrum chauhani	Ahmad, 1982	1982			Platyhelminthes	accepted
Xystretrum manteri	Ahmad, 1982	Xystretrum manteri	Ahmad, 1982	1982			Platyhelminthes	accepted
Xystretrum overstreeti	Ahmad, 1982	Xystretrum overstreeti	Ahmad, 1982	1982			Platyhelminthes	accepted
Xystretrum srivastavai	Ahmad, 1982	Xystretrum srivastavai	Ahmad, 1982	1982			Platyhelminthes	accepted
Xystretrum thapari	Ahmad, 1982	Xystretrum thapari	Ahmad, 1982	1982			Platyhelminthes	accepted
Hamacreadium ghardagense	Ramadan, 1983	Cainocreadium ghardagense	(Ramadan, 1983) Saoud, Ramadan & Al Kawari, 1986	1983	1986	3	Platyhelminthes	unaccepted	junior subjective synonym
Hamacreadium khalili	Ramadan, 1983	Neolebouria khalili	(Ramadan, 1983) Martin, Cutmore, Ward & Cribb, 2017	1983	2017	34	Platyhelminthes	unaccepted	superseded combination
Neolebouria khalili	(Ramadan, 1983) Martin, Cutmore, Ward & Cribb, 2017	Trilobovarium khalili	(Ramadan, 1983) Martin, Cutmore & Cribb, 2017	1983	2017	34	Platyhelminthes	unaccepted	Synonym
Coitocaecum eunurum	Wang, 1983	Coitocaecum eunurum	Wang, 1983	1983			Platyhelminthes	accepted
Decemtestis dollfusi	Ahmad, 1983	Decemtestis dollfusi	Ahmad, 1983	1983			Platyhelminthes	accepted
Decemtestis singhi	Ahmad, 1983	Decemtestis singhi	Ahmad, 1983	1983			Platyhelminthes	accepted
Eucreadium hemlatae	Gupta & Govind, 1983	Eucreadium hemlatae	Gupta & Govind, 1983	1983			Platyhelminthes	accepted
Eucreadium pandeyi	Srivastava, Saxena & Kumar, 1983	Eucreadium pandeyi	Srivastava, Saxena & Kumar, 1983	1983			Platyhelminthes	accepted
Gynaecotyla hickmani	Smith, 1983	Gynaecotyla hickmani	Smith, 1983	1983			Platyhelminthes	accepted
Gynaecotyla macrocotylata	Smith, 1983	Gynaecotyla macrocotylata	Smith, 1983	1983			Platyhelminthes	accepted
Maritrema parainusitata	Kulkina & Beljakova, 1983	Maritrema parainusitata	Kulkina & Beljakova, 1983	1983			Platyhelminthes	accepted
Microphallus paragrapsi	Smith, 1983	Microphallus paragrapsi	Smith, 1983	1983			Platyhelminthes	accepted
Microphallus piriformes	Galaktionov, 1983	Microphallus piriformes	Galaktionov, 1983	1983			Platyhelminthes	accepted
Opecoeloides catarinensis	Amato, 1983	Opecoeloides catarinensis	Amato, 1983	1983			Platyhelminthes	accepted
Opecoeloides melanopteri	Amato, 1983	Opecoeloides melanopteri	Amato, 1983	1983			Platyhelminthes	accepted
Opecoeloides stenosomae	Amato, 1983	Opecoeloides stenosomae	Amato, 1983	1983			Platyhelminthes	accepted
Opecoelus atlanticus	Zhukov, 1983	Opecoelus atlanticus	Zhukov, 1983	1983			Platyhelminthes	accepted
Paropecoelus dollfusi	Ahmad, 1983	Paropecoelus dollfusi	Ahmad, 1983	1983			Platyhelminthes	accepted
Paropecoelus overstreeti	Ahmad, 1983	Paropecoelus overstreeti	Ahmad, 1983	1983			Platyhelminthes	accepted
Paropecoelus pritchardae	Ahmad, 1983	Paropecoelus pritchardae	Ahmad, 1983	1983			Platyhelminthes	accepted
Paropecoelus sciaeni	Ahmad, 1983	Paropecoelus sciaeni	Ahmad, 1983	1983			Platyhelminthes	accepted
Phyllodistomum cephaloglandulatum	Pande & Dwivedi, 1983	Phyllodistomum cephaloglandulatum	Pande & Dwivedi, 1983	1983			Platyhelminthes	accepted
Sphairiotrema cylista	Ke & Liang, 1983	Sphairiotrema cylista	Ke & Liang, 1983	1983			Platyhelminthes	accepted
Neopodocotyle chauhani	Agarwal & Agarwal, 1983			1983			Platyhelminthes	nomen nudum
Coitocaecum robustum	Wang, 1984	Coitocaecum gymnophallum	Nicoll, 1915	1984	1996	12	Platyhelminthes	unaccepted	synonym	Aken'Ova & Cribb 1996 Syst Parasit. 33. 217-224
Pedunculacetabulum buckleyi	Saoud & Ramadan, 1984	Podocotyloides buckleyi	(Saoud & Ramadan, 1984)	1984			Platyhelminthes	unaccepted	superseded combination
Pedunculacetabulum ghardaguensis	Saoud & Ramadan, 1984	Podocotyloides ghardaguensis	(Saoud & Ramadan, 1984)	1984			Platyhelminthes	unaccepted	superseded combination
Allopodocotyle boleosomi	(Pearse, 1924) Kuntz & Font, 1984	Plagioporus boleosomi	(Pearse, 1924) Peters, 1957	1984	1957	-27	Platyhelminthes	unaccepted	Superseded combination	Peters 1957 J. Parasit. 43(2) 136-142
Macvicaria filamentusi	(Gupta & Govind, 1984) Madhavi, 2011	Macvicaria yamagutii	(Gupta & Ahmad, 1977) Bray & Justine, 2009	1984	2009	25	Platyhelminthes	unaccepted	junior subjective synonym
Anomalotrema koiae	Gibson & Bray, 1984	Anomalotrema koiae	Gibson & Bray, 1984	1984			Platyhelminthes	accepted
Coitocaecum chaetodoni	Ahmad, 1984	Coitocaecum chaetodoni	Ahmad, 1984	1984			Platyhelminthes	accepted
Microphallus triangulatus	Galaktionov, 1984	Microphallus triangulatus	Galaktionov, 1984	1984			Platyhelminthes	accepted
Numeniotrema kinsellai	Bush & Threlfall, 1984	Numeniotrema kinsellai	Bush & Threlfall, 1984	1984			Platyhelminthes	accepted
Phyllodistomum bavuri	Boomker, 1984	Phyllodistomum bavuri	Boomker, 1984	1984			Platyhelminthes	accepted
Phyllodistomum hemiculteri	Wang, 1984	Phyllodistomum hemiculteri	Wang, 1984	1984			Platyhelminthes	accepted
Phyllodistomum plagiognathops	Wang, 1984	Phyllodistomum plagiognathops	Wang, 1984	1984			Platyhelminthes	accepted
Pedunculacetabulum gwaliorense	Bhadauria & Dandotia, 1984	Pedunculacetabulum gwaliorense	Bhadauria & Dandotia, 1984	1984			Platyhelminthes	taxon inquirendum
Pedunculacetabulum papillatum	Bhadauria & Dandotia, 1984	Pedunculacetabulum papillatum	Bhadauria & Dandotia, 1984	1984			Platyhelminthes	taxon inquirendum
Hamacreadium indicum	Gupta & Tewari, 1985	Hamacreadium mutabile	Linton, 1910	1985	1989	4	Platyhelminthes	unaccepted	junior subjective synonym	Bray, Cribb 1989 J. Nat. Hist. 23. 429-473
Plagioporus (Paraplagioporus) saoudi	Ramadan, 1985	Paraplagioporus saoudi	Ramadan, 1985	1985	2005	20	Platyhelminthes	unaccepted	Superseded combination	Cribb 2005 in Keys to the Trematoda vol.2
Plagioporus saoudi	Ramadan, 1985	Macvicaria chrysophrys	(Nagaty & Abdel Aal, 1969) Bray, 1985	1985	2005	20	Platyhelminthes	unaccepted	junior subjective synonym	Hassanine & Gibson 2005 Syst. Parasit. 62. 199-207
Phyllodistomum mingense	Tang, 1985	Pseudophyllodistomum mingense	(Tang, 1985) Cribb, 1987	1985	1987	2	Platyhelminthes	unaccepted	superseded combination
Neoanaporrhutum hanumanthai	Gupta & Tewari, 1985	Petalodistomum hanumanthai	(Gupta & Tewari, 1985) Campbell, 2008	1985	2008	23	Platyhelminthes	unaccepted	Superseded combination
Neoanaporrhutum singhi	Gupta & Tewari, 1985	Petalodistomum singhi	(Gupta & Tewari, 1985) Campbell, 2008	1985	2008	23	Platyhelminthes	unaccepted	Superseded combination
Hamacreadium xishaense	Shen, 1985	Cainocreadium xishaense	(Shen, 1985) Martin, Cutmore, Ward & Cribb, 2017	1985	2017	32	Platyhelminthes	unaccepted	Synonym
Allomicrophalloides xiashanensis	Liu & Huang, 1985	Allomicrophalloides xiashanensis	Liu & Huang, 1985	1985			Platyhelminthes	accepted
Basantisia aequabilis	Ke, Liu & Huang, 1985	Basantisia aequabilis	Ke, Liu & Huang, 1985	1985			Platyhelminthes	accepted
Dactylostomum longivesiculum	Shimazu & Machida, 1985	Dactylostomum longivesiculum	Shimazu & Machida, 1985	1985			Platyhelminthes	accepted
Dactylostomum manteri	Ramadan, 1985	Dactylostomum manteri	Ramadan, 1985	1985			Platyhelminthes	accepted
Dactylostomum tanegashimense	Shimazu & Machida, 1985	Dactylostomum tanegashimense	Shimazu & Machida, 1985	1985			Platyhelminthes	accepted
Dactylostomum woolcocki	Ramadan, 1985	Dactylostomum woolcocki	Ramadan, 1985	1985			Platyhelminthes	accepted
Dactylostomum yamagutii	Ramadan, 1985	Dactylostomum yamagutii	Ramadan, 1985	1985			Platyhelminthes	accepted
Eucreadium kulpaharensis	Agarwal & Agrawal, 1985	Eucreadium kulpaharensis	Agarwal & Agrawal, 1985	1985			Platyhelminthes	accepted
Gynaecotyla nanshanensis	Yu, 1985	Gynaecotyla nanshanensis	Yu, 1985	1985			Platyhelminthes	accepted
Macvicaria chrysophrys	(Nagaty & Abdel Aal, 1969) Bray, 1985	Macvicaria chrysophrys	(Nagaty & Abdel Aal, 1969) Bray, 1985	1985			Platyhelminthes	accepted
Macvicaria isaitschikowi	(Layman, 1930) Bray, 1985	Macvicaria isaitschikowi	(Layman, 1930) Bray, 1985	1985			Platyhelminthes	accepted
Macvicaria longisaccus	(Fischthal & Kuntz, 1964) Bray, 1985	Macvicaria longisaccus	(Fischthal & Kuntz, 1964) Bray, 1985	1985			Platyhelminthes	accepted
Macvicaria sillagonis	(Yamaguti, 1938) Bray, 1985	Macvicaria sillagonis	(Yamaguti, 1938) Bray, 1985	1985			Platyhelminthes	accepted
Macvicaria taksengi	Bray, 1985	Macvicaria taksengi	Bray, 1985	1985			Platyhelminthes	accepted
Maritrema metrastephanus	Ke, 1985	Maritrema metrastephanus	Ke, 1985	1985			Platyhelminthes	accepted
Maritrema micrograpsa	Ke, 1985	Maritrema micrograpsa	Ke, 1985	1985			Platyhelminthes	accepted
Neonotoporus leiognathi	(Hafeezullah, 1971) Ahmad, 1985	Neonotoporus leiognathi	(Hafeezullah, 1971) Ahmad, 1985	1985			Platyhelminthes	accepted
Notoporus pristipomatis	(Srivastava, 1942) Ahmad, 1985	Notoporus pristipomatis	(Srivastava, 1942) Ahmad, 1985	1985			Platyhelminthes	accepted
Notoporus stunkardi	Ahmad, 1985	Notoporus stunkardi	Ahmad, 1985	1985			Platyhelminthes	accepted
Opecoelus variabilis	Cribb, 1985	Opecoelus variabilis	Cribb, 1985	1985			Platyhelminthes	accepted
Pachycreadium angolensis	Aleshkina & Gaevskaya, 1985	Pachycreadium angolensis	Aleshkina & Gaevskaya, 1985	1985			Platyhelminthes	accepted
Paramaritremopsis stunkardi	Deblock & Bush, 1985	Paramaritremopsis stunkardi	Deblock & Bush, 1985	1985			Platyhelminthes	accepted
Paropecoelus quadratus	(Ozaki, 1928) Shimazu & Machida, 1985	Paropecoelus quadratus	(Ozaki, 1928) Shimazu & Machida, 1985	1985			Platyhelminthes	accepted
Phyllodistomum clariasi	Lai, Hua & Liu, 1985	Phyllodistomum clariasi	Lai, Hua & Liu, 1985	1985			Platyhelminthes	accepted
Phyllodistomum ritai	Khan, 1985	Phyllodistomum ritai	Khan, 1985	1985			Platyhelminthes	accepted
Phyllodistomum tongaatense	Bray, 1985	Phyllodistomum tongaatense	Bray, 1985	1985			Platyhelminthes	accepted
Probolocoryphe megale	Ke, Liu & Huang, 1985	Probolocoryphe megale	Ke, Liu & Huang, 1985	1985			Platyhelminthes	accepted
Xystretrum triacanthi	Ahmad & Gupta, 1985	Xystretrum triacanthi	Ahmad & Gupta, 1985	1985			Platyhelminthes	accepted
Cainocreadium ghardagense	(Ramadan, 1983) Saoud, Ramadan & Al Kawari, 1986	Pacificreadium serrani	(Nagaty & Abdel Aal, 1962) Durio & Manter, 1968	1986			Platyhelminthes	unaccepted	Synonym
Paradactylostomum bengalense	Madhavi, Narasimhulu & Shameem, 1986	Coitocaecum bengalense	(Madhavi, Narasimhulu & Shameem, 1986) Bray, 1987	1986	1987	1	Platyhelminthes	unaccepted	Superseded combination
Ozakia sillaginis	Shen, 1986	Coitocaecum sillaginis	(Shen, 1986) Liu, Peng, Gao, Fu, Wu, Lu, Gao & Xiao, 2010	1986	2010	24	Platyhelminthes	unaccepted	Superseded combination
Basantisia badzrii	Pearson & Deblock, 1986	Basantisia badzrii	Pearson & Deblock, 1986	1986			Platyhelminthes	accepted
Basantisia bidaii	Pearson & Deblock, 1986	Basantisia bidaii	Pearson & Deblock, 1986	1986			Platyhelminthes	accepted
Basantisia forcipulata	Pearson & Deblock, 1986	Basantisia forcipulata	Pearson & Deblock, 1986	1986			Platyhelminthes	accepted
Basantisia labidomeda	Pearson & Deblock, 1986	Basantisia labidomeda	Pearson & Deblock, 1986	1986			Platyhelminthes	accepted
Basantisia pearsonorum	Pearson & Deblock, 1986	Basantisia pearsonorum	Pearson & Deblock, 1986	1986			Platyhelminthes	accepted
Basantisia ridwani	Pearson & Deblock, 1986	Basantisia ridwani	Pearson & Deblock, 1986	1986			Platyhelminthes	accepted
Decemtestis fusiformis	Wang, 1986	Decemtestis fusiformis	Wang, 1986	1986			Platyhelminthes	accepted
Decemtestis lutiani	Wang, 1986	Decemtestis lutiani	Wang, 1986	1986			Platyhelminthes	accepted
Diacetabulum shantouense	Ke, Liang & Yu, 1986	Diacetabulum shantouense	Ke, Liang & Yu, 1986	1986			Platyhelminthes	accepted
Helicometra selaroides	Shen, 1986	Helicometra selaroides	Shen, 1986	1986			Platyhelminthes	accepted
Helicometrina unica	Gupta & Puri, 1986	Helicometrina unica	Gupta & Puri, 1986	1986			Platyhelminthes	accepted
Labidotrema dittolepum	Pearson & Deblock, 1986	Labidotrema dittolepum	Pearson & Deblock, 1986	1986			Platyhelminthes	accepted
Labidotrema maxiensis	(Ke, 1980) Pearson & Deblock, 1986	Labidotrema maxiensis	(Ke, 1980) Pearson & Deblock, 1986	1986			Platyhelminthes	accepted
Maculifer zhoushanensis	Shen, 1986	Maculifer zhoushanensis	Shen, 1986	1986			Platyhelminthes	accepted
Manteriella chanis	Shen, 1986	Manteriella chanis	Shen, 1986	1986			Platyhelminthes	accepted
Microphallus szidati	Martorelli, 1986	Microphallus szidati	Martorelli, 1986	1986			Platyhelminthes	accepted
Mochliscotrema cryptogrammum	Deblock & Pearson, 1986	Mochliscotrema cryptogrammum	Deblock & Pearson, 1986	1986			Platyhelminthes	accepted
Mochliscotrema queenslandensis	(Deblock & Pearson, 1968) Deblock & Pearson, 1986	Mochliscotrema queenslandensis	(Deblock & Pearson, 1968) Deblock & Pearson, 1986	1986			Platyhelminthes	accepted
Mochliscotrema sarawakensis	Deblock & Pearson, 1986	Mochliscotrema sarawakensis	Deblock & Pearson, 1986	1986			Platyhelminthes	accepted
Neopodocotyle gorakhpurensis	Agarwal & Kumar, 1986	Neopodocotyle gorakhpurensis	Agarwal & Kumar, 1986	1986			Platyhelminthes	accepted
Odhneria kunmingensis	Ke & Liang, 1986	Odhneria kunmingensis	Ke & Liang, 1986	1986			Platyhelminthes	accepted
Opecoelus pteroisi	Shen, 1986	Opecoelus pteroisi	Shen, 1986	1986			Platyhelminthes	accepted
Paropecoelus bhabhai	Gupta & Puri, 1986	Paropecoelus bhabhai	Gupta & Puri, 1986	1986			Platyhelminthes	accepted
Phyllodistomum mayesi	Brooks & MacDonald, 1986	Phyllodistomum mayesi	Brooks & MacDonald, 1986	1986			Platyhelminthes	accepted
Phyllotrema tetracaudatum	Hussain, Rao & Shyamasundari, 1986	Phyllotrema tetracaudatum	Hussain, Rao & Shyamasundari, 1986	1986			Platyhelminthes	accepted
Maculifer aprionis	Shen, 1986	Maculifer aprionis	Shen, 1986	1986			Platyhelminthes	taxon inquirendum	incertae sedis according to Cribb (2005)
Horatrema orientalis	Pan, Zhang & Wang, 1986	Horatrema orientalis	Pan, Zhang & Wang, 1986	1986			Platyhelminthes	taxon inquirendum
Feminapocula numenia	Ke, Liang & Yu, 1987	Microphallus vaginosus	Deblock & Pearson, 1969	1987	2008	21	Platyhelminthes	unaccepted	Synonym	Deblock 2008 in Keys to the Trematoda vol. 3
Macvicaria pacifica	(Yamaguti, 1938) Reimer, 1987	Choerodonicola pacificus	(Yamaguti, 1938) Cribb, 2005	1987	2005	18	Platyhelminthes	unaccepted	Superseded combination
Neolebouria lanceolata	(Price, 1934) Reimer, 1987	Mesobathylebouria lanceolata	(Price, 1934) Martin, Huston, Cutmore & Cribb, 2019	1987	2019	32	Platyhelminthes	unaccepted	Superseded combination
Neolebouria tinkerbellae	Thompson & Margolis, 1987	Mesobathylebouria tinkerbellae	(Thompson & Margolis, 1987) Martin, Huston, Cutmore & Cribb, 2019	1987	2019	32	Platyhelminthes	unaccepted	Superseded combination
Allopodocotyle israelensis	(Fischthal, 1980) Bray, 1987	Allopodocotyle israelensis	(Fischthal, 1980) Bray, 1987	1987			Platyhelminthes	accepted
Allopodocotyle jaffensis	(Fischthal, 1980) Bray, 1987	Allopodocotyle jaffensis	(Fischthal, 1980) Bray, 1987	1987			Platyhelminthes	accepted
Allopodocotyle recifensis	Bray, 1987	Allopodocotyle recifensis	Bray, 1987	1987			Platyhelminthes	accepted
Coitocaecum bengalense	(Madhavi, Narasimhulu & Shameem, 1986) Bray, 1987	Coitocaecum bengalense	(Madhavi, Narasimhulu & Shameem, 1986) Bray, 1987	1987			Platyhelminthes	accepted
Coitocaecum bombayense	(Ahmad, 1984) Bray, 1987	Coitocaecum bombayense	(Ahmad, 1984) Bray, 1987	1987			Platyhelminthes	accepted
Coitocaecum capense	Bray, 1987	Coitocaecum capense	Bray, 1987	1987			Platyhelminthes	accepted
Coitocaecum thrissoclesis	(Bilqees, 1972) Bray, 1987	Coitocaecum thrissoclesis	(Bilqees, 1972) Bray, 1987	1987			Platyhelminthes	accepted
Dactylostomum griffithsi	Bray, 1987	Dactylostomum griffithsi	Bray, 1987	1987			Platyhelminthes	accepted
Labracetabulum gephyroberici	Reimer, 1987	Labracetabulum gephyroberici	Reimer, 1987	1987			Platyhelminthes	accepted
Macvicaria pennelli	(Leiper & Atkinson, 1914) Zdzitowiecki, 1987	Macvicaria pennelli	(Leiper & Atkinson, 1914) Zdzitowiecki, 1987	1987			Platyhelminthes	accepted
Macvicaria selachophidii	Reimer, 1987	Macvicaria selachophidii	Reimer, 1987	1987			Platyhelminthes	accepted
Margolisia vidalensis	Bray, 1987	Margolisia vidalensis	Bray, 1987	1987			Platyhelminthes	accepted
Mesocreadium hoplichthidis	Reimer, 1987	Mesocreadium hoplichthidis	Reimer, 1987	1987			Platyhelminthes	accepted
Neonotoporus overstreeti	Ahmad & Dhar, 1987	Neonotoporus overstreeti	Ahmad & Dhar, 1987	1987			Platyhelminthes	accepted
Neonotoporus skrjabini	Ahmad, 1987	Neonotoporus skrjabini	Ahmad, 1987	1987			Platyhelminthes	accepted
Neonotoporus srivastavai	Ahmad & Dhar, 1987	Neonotoporus srivastavai	Ahmad & Dhar, 1987	1987			Platyhelminthes	accepted
Notoporus gibsoni	Ahmad, 1987	Notoporus gibsoni	Ahmad, 1987	1987			Platyhelminthes	accepted
Phyllodistomum magnificum	Cribb, 1987	Phyllodistomum magnificum	Cribb, 1987	1987			Platyhelminthes	accepted
Phyllodistomum ningduense	Wang & Zhang, 1987	Phyllodistomum ningduense	Wang & Zhang, 1987	1987			Platyhelminthes	accepted
Pseudophyllodistomum johnstoni	Cribb, 1987	Pseudophyllodistomum johnstoni	Cribb, 1987	1987			Platyhelminthes	accepted
Pseudophyllodistomum lesteri	(Wu, 1938) Cribb, 1987	Pseudophyllodistomum lesteri	(Wu, 1938) Cribb, 1987	1987			Platyhelminthes	accepted
Pseudophyllodistomum lucknowense	(Pandey, 1970) Cribb, 1987	Pseudophyllodistomum lucknowense	(Pandey, 1970) Cribb, 1987	1987			Platyhelminthes	accepted
Pseudophyllodistomum macrobrachicola	(Yamaguti, 1934) Cribb, 1987	Pseudophyllodistomum macrobrachicola	(Yamaguti, 1934) Cribb, 1987	1987			Platyhelminthes	accepted
Pseudophyllodistomum mingense	(Tang, 1985) Cribb, 1987	Pseudophyllodistomum mingense	(Tang, 1985) Cribb, 1987	1987			Platyhelminthes	accepted
Pseudophyllodistomum murrayense	Cribb, 1987	Pseudophyllodistomum murrayense	Cribb, 1987	1987			Platyhelminthes	accepted
Pseudophyllodistomum srivastavai	(Rai, 1964) Cribb, 1987	Pseudophyllodistomum srivastavai	(Rai, 1964) Cribb, 1987	1987			Platyhelminthes	accepted
Queenslandisia australiensis	(Deblock & Pearson, 1968) Pearson & Deblock, 1987	Queenslandisia australiensis	(Deblock & Pearson, 1968) Pearson & Deblock, 1987	1987			Platyhelminthes	accepted
Allodecemtestis carangai	(Gupta & Puri, 1982) Ahmad, 1988	Decemtestis carangai	Gupta & Puri, 1982	1988	2005	17	Platyhelminthes	unaccepted	Superseded combination	Cribb 2005 Family Opecoelidae, in Keys to the trematoda
Allodecemtestis drepanai	(Gupta & Puri, 1982) Ahmad, 1988	Decemtestis drepanai	Gupta & Puri, 1982	1988	2005	17	Platyhelminthes	unaccepted	superseded combination	Cribb 2005 Family Opecoelidae, in Keys to the trematoda
Allodecemtestis odeningi	Ahmad, 1988	Decemtestis odeningi	(Ahmad, 1988) Cribb, 2005	1988	2005	17	Platyhelminthes	unaccepted	synonym
Allodecemtestis skrjabini	Ahmad, 1988	Decemtestis skrjabini	(Ahmad, 1988) Cribb, 2005	1988	2005	17	Platyhelminthes	unaccepted	synonym
Dactylostomum harishii	Agrawal & Agarwal, 1988	Dactylostomum harishii	Agrawal & Agarwal, 1988	1988			Platyhelminthes	accepted
Dactylostomum jhansiensis	Agarwal & Agrawal, 1988	Dactylostomum jhansiensis	Agarwal & Agrawal, 1988	1988			Platyhelminthes	accepted
Decemtestis varmai	Gupta & Gupta, 1988	Decemtestis varmai	Gupta & Gupta, 1988	1988			Platyhelminthes	accepted
Helicometrina qatarensis	Saoud, Ramadan & Al Kawari, 1988	Helicometrina qatarensis	Saoud, Ramadan & Al Kawari, 1988	1988			Platyhelminthes	accepted
Longiductotrema scandolensis	Deblock & Bartoli, 1988	Longiductotrema scandolensis	Deblock & Bartoli, 1988	1988			Platyhelminthes	accepted
Maritrema jiliensis	Liu, Li & Chen, 1988	Maritrema jiliensis	Liu, Li & Chen, 1988	1988			Platyhelminthes	accepted
Opecoeloides fugus	Li, Qiu & Zhang, 1988	Opecoeloides fugus	Li, Qiu & Zhang, 1988	1988			Platyhelminthes	accepted
Opecoelus bohaiensis	Li, Qiu & Zhang, 1988	Opecoelus bohaiensis	Li, Qiu & Zhang, 1988	1988			Platyhelminthes	accepted
Opecoelus ukigori	Shimazu, 1988	Opecoelus ukigori	Shimazu, 1988	1988			Platyhelminthes	accepted
Paramanteriella cantherini	Li, Qiu & Zhang, 1988	Paramanteriella cantherini	Li, Qiu & Zhang, 1988	1988			Platyhelminthes	accepted
Phyllodistomum chitala	Bhadauria & Dandotia, 1988	Phyllodistomum chitala	Bhadauria & Dandotia, 1988	1988			Platyhelminthes	accepted
Pirupalkia queulensis	Puga & Figueroa, 1989	Villarrealina peruana	Bolaños & Salas, 1982	1989	2002	13	Platyhelminthes	unaccepted	synonym	Bray 2002 Sys Parasit. 51. 227-236
Opedunculata kashiensis	Maurya, Agarwal & Singh, 1989	Dactylostomum kashiensis	(Maurya, Agarwal & Singh, 1989) Cribb, 2005	1989	2005	16	Platyhelminthes	unaccepted	Superseded combination
Gangatrema ritai	Agrawal & Agarwal, 1989	Nicolla ritai	(Agrawal & Agarwal, 1989) Cribb, 2005	1989	2005	16	Platyhelminthes	unaccepted	superseded combination
Neohelicometra dalianensis	Li, Qiu & Zhang, 1989	Helicometra dalianensis	(Li, Qiu & Zhang, 1989) Cribb, 2005	1989	2005	16	Platyhelminthes	unaccepted	synonym
Neonotoporus fotedari	Ahmad & Dhar, 1989	Notoporus fotedari	(Ahmad & Dhar, 1989) Madhavi, 2011	1989	2011	22	Platyhelminthes	unaccepted	synonym
Dactylostomum satpali	Agrawal & Sharma, 1989	Dactylostomum satpali	Agrawal & Sharma, 1989	1989			Platyhelminthes	accepted
Fairfaxia lethrini	Cribb, 1989	Fairfaxia lethrini	Cribb, 1989	1989			Platyhelminthes	accepted
Levinseniella yucatanensis	Canaris & Ching, 1989	Levinseniella yucatanensis	Canaris & Ching, 1989	1989			Platyhelminthes	accepted
Macvicaria crassigula	(Linton, 1910) Bartoli, Bray & Gibson, 1989	Macvicaria crassigula	(Linton, 1910) Bartoli, Bray & Gibson, 1989	1989			Platyhelminthes	accepted
Macvicaria dubia	(Stossich, 1905) Bartoli, Bray & Gibson, 1989	Macvicaria dubia	(Stossich, 1905) Bartoli, Bray & Gibson, 1989	1989			Platyhelminthes	accepted
Macvicaria heronensis	Bray & Cribb, 1989	Macvicaria heronensis	Bray & Cribb, 1989	1989			Platyhelminthes	accepted
Macvicaria japonica	(Yamaguti, 1938) Bray & Cribb, 1989	Macvicaria japonica	(Yamaguti, 1938) Bray & Cribb, 1989	1989			Platyhelminthes	accepted
Macvicaria macassarensis	(Yamaguti, 1952) Bray & Cribb, 1989	Macvicaria macassarensis	(Yamaguti, 1952) Bray & Cribb, 1989	1989			Platyhelminthes	accepted
Macvicaria maillardi	Bartoli, Bray & Gibson, 1989	Macvicaria maillardi	Bartoli, Bray & Gibson, 1989	1989			Platyhelminthes	accepted
Macvicaria obovata	(Molin, 1859) Bartoli, Bray & Gibson, 1989	Macvicaria obovata	(Molin, 1859) Bartoli, Bray & Gibson, 1989	1989			Platyhelminthes	accepted
Maritrema murmanica	Galaktionov, 1989	Maritrema murmanica	Galaktionov, 1989	1989			Platyhelminthes	accepted
Microphalloides liaoningensis	Liu, Chen & Li, 1989	Microphalloides liaoningensis	Liu, Chen & Li, 1989	1989			Platyhelminthes	accepted
Neochoanostoma avidabira	Bray & Cribb, 1989	Neochoanostoma avidabira	Bray & Cribb, 1989	1989			Platyhelminthes	accepted
Neochoanostoma bariadiva	Bray & Cribb, 1989	Neochoanostoma bariadiva	Bray & Cribb, 1989	1989			Platyhelminthes	accepted
Nicolla fotedari	Agrawal & Sharma, 1989	Nicolla fotedari	Agrawal & Sharma, 1989	1989			Platyhelminthes	accepted
Peracreadium characis	(Stossich, 1886) Bartoli, Gibson & Bray, 1989	Peracreadium characis	(Stossich, 1886) Bartoli, Gibson & Bray, 1989	1989			Platyhelminthes	accepted
Gaevskajatrema ponticum	(Koval, 1966) Machkevsky, 1990	Gaevskajatrema perezi	(Mathias, 1926) Gibson & Bray, 1982	1990	1996	6	Platyhelminthes	unaccepted	Synonym	Bray and Campbell 1996 Syst. Parasit. 33. 101-113
Plagioporus (Caudotestis) madrasensis	Salman & Srivastava, 1990	Paraplagioporus madrasensis	Salman & Srivastava, 1990	1990			Platyhelminthes	unaccepted	Superseded combination
Allodecemtestis bilqeesae	Ahmad, 1990	Decemtestis bilqeesae	(Ahmad, 1990) Cribb, 2005	1990	2005	15	Platyhelminthes	unaccepted	synonym
Indocreadium longicirrus	Salman & Srivastava, 1990	Peracreadium longicirrus	(Salman & Srivastava, 1990) Cribb, 2005	1990	2005	15	Platyhelminthes	unaccepted	synonym
Anabathycreadium megaformis	Salman & Srivastava, 1990	Peracreadium megaformis	(Salman & Srivastava, 1990) Cribb, 2005	1990	2005	15	Platyhelminthes	unaccepted	synonym
Ozakia gerris	Shen, 1990	Coitocaecum gerris	(Shen, 1990) Liu et al., 2010	1990	2010	20	Platyhelminthes	unaccepted	Superseded combination
Plagioporus (Caudotestis) microlepis	Salman & Srivastava, 1990	Macvicaria microlepis	(Salman & Srivastava, 1990) Madhavi, 2011	1990	2011	21	Platyhelminthes	unaccepted	Superseded combination
Hamacreadium hainanense	Shen, 1990	Hamacreadium spiralis	(Soota, Srivastava & Ghosh, 1970) Madhavi & Bray, 2018	1990	2018	28	Platyhelminthes	unaccepted	junior subjective synonym
Anaporrhutum sinicum	Cao, 1990	Anaporrhutum sinicum	Cao, 1990	1990			Platyhelminthes	accepted
Cainocreadium alanwilliamsi	Bray, 1990	Cainocreadium alanwilliamsi	Bray, 1990	1990			Platyhelminthes	accepted
Coitocaecum sigani	Shen, 1990	Coitocaecum sigani	Shen, 1990	1990			Platyhelminthes	accepted
Dactylostomum cribbi	Gibson, Bray & Langdon, 1990	Dactylostomum cribbi	Gibson, Bray & Langdon, 1990	1990			Platyhelminthes	accepted
Discoverytrema gibsoni	Zdzitowiecki, 1990	Discoverytrema gibsoni	Zdzitowiecki, 1990	1990			Platyhelminthes	accepted
Maculifer dayawanensis	Shen & Tong, 1990	Maculifer dayawanensis	Shen & Tong, 1990	1990			Platyhelminthes	accepted
Macvicaria antarctica	(Kovaljova & Gaevskaya, 1974) Zdzitowiecki, 1990	Macvicaria antarctica	(Kovaljova & Gaevskaya, 1974) Zdzitowiecki, 1990	1990			Platyhelminthes	accepted
Macvicaria branchiostegi	(Yamaguti, 1957) Bray, 1990	Macvicaria branchiostegi	(Yamaguti, 1957) Bray, 1990	1990			Platyhelminthes	accepted
Macvicaria cynoglossi	(Madhavi, 1975) Bray, 1990	Macvicaria cynoglossi	(Madhavi, 1975) Bray, 1990	1990			Platyhelminthes	accepted
Macvicaria dampieri	Bray, 1990	Macvicaria dampieri	Bray, 1990	1990			Platyhelminthes	accepted
Macvicaria muraenolepidis	Zdzitowiecki, 1990	Macvicaria muraenolepidis	Zdzitowiecki, 1990	1990			Platyhelminthes	accepted
Macvicaria ophthalmolyci	Zdzitowiecki, 1990	Macvicaria ophthalmolyci	Zdzitowiecki, 1990	1990			Platyhelminthes	accepted
Manteriella hainanensis	Shen, 1990	Manteriella hainanensis	Shen, 1990	1990			Platyhelminthes	accepted
Manteriella yamagutii	Ahmad, 1990	Manteriella yamagutii	Ahmad, 1990	1990			Platyhelminthes	accepted
Nagmia peruviana	Tantalean & Rodriguez, 1990	Nagmia peruviana	Tantalean & Rodriguez, 1990	1990			Platyhelminthes	accepted
Neolebouria antarctica	(Szidat & Graefe, 1967) Zdzitowiecki, 1990	Neolebouria antarctica	(Szidat & Graefe, 1967) Zdzitowiecki, 1990	1990			Platyhelminthes	accepted
Neonotoporus gibsoni	Ahmad, 1990	Neonotoporus gibsoni	Ahmad, 1990	1990			Platyhelminthes	accepted
Neoplagioporus ayu	(Takahashi, 1928) Shimazu, 1990	Neoplagioporus ayu	(Takahashi, 1928) Shimazu, 1990	1990			Platyhelminthes	accepted
Neoplagioporus elongatus	(Goto & Ozaki, 1930) Shimazu, 1990	Neoplagioporus elongatus	(Goto & Ozaki, 1930) Shimazu, 1990	1990			Platyhelminthes	accepted
Neoplagioporus zacconis	(Yamaguti, 1934) Shimazu, 1990	Neoplagioporus zacconis	(Yamaguti, 1934) Shimazu, 1990	1990			Platyhelminthes	accepted
Nicolla asiatica	Gvosdev & Kulkina, 1990	Nicolla asiatica	Gvosdev & Kulkina, 1990	1990			Platyhelminthes	accepted
Paraplagioporus madrasensis	Salman & Srivastava, 1990	Paraplagioporus madrasensis	Salman & Srivastava, 1990	1990			Platyhelminthes	accepted
Phyllodistomum pulmonalis	Matskasi, 1990	Phyllodistomum pulmonalis	Matskasi, 1990	1990			Platyhelminthes	accepted
Phyllotrema guangxiense	Li, Qiu & Liang, 1990	Phyllotrema guangxiense	Li, Qiu & Liang, 1990	1990			Platyhelminthes	accepted
Gangatrema hanumanthai	Kumar & Tripathi, 1991	Nicolla hanumanthai	(Kumar & Tripathi, 1991) Cribb, 2005	1991	2005	14	Platyhelminthes	unaccepted	superseded combination
Anaporrhutum torpedoense	Khan & Begum, 1991	Anaporrhutum torpedoense	Khan & Begum, 1991	1991			Platyhelminthes	accepted
Decemtestis asymmetricus	Wang, 1991	Decemtestis asymmetricus	Wang, 1991	1991			Platyhelminthes	accepted
Maritrema brevisacciferum	Shimazu & Pearson, 1991	Maritrema brevisacciferum	Shimazu & Pearson, 1991	1991			Platyhelminthes	accepted
Microphalloides macrostomus	Gao & Ke, 1991	Microphalloides macrostomus	Gao & Ke, 1991	1991			Platyhelminthes	accepted
Microphallus simillimus	(Travassos, 1921) Martorelli, 1991	Microphallus simillimus	(Travassos, 1921) Martorelli, 1991	1991			Platyhelminthes	accepted
Multivitellus coralius	Gao & Ke, 1991	Multivitellus coralius	Gao & Ke, 1991	1991			Platyhelminthes	accepted
Phyllodistomum congrenense	Zhang, 1991	Phyllodistomum congrenense	Zhang, 1991	1991			Platyhelminthes	accepted
Phyllodistomum leiocassis	Zhang, 1991	Phyllodistomum leiocassis	Zhang, 1991	1991			Platyhelminthes	accepted
Phyllodistomum saurogobio	Zhang, 1991	Phyllodistomum saurogobio	Zhang, 1991	1991			Platyhelminthes	accepted
Thulakiotrema genitale	Deblock, Williams & Evans, 1991	Thulakiotrema genitale	Deblock, Williams & Evans, 1991	1991			Platyhelminthes	accepted
Dactylostomum gayaprashadi	Tripathi & Jauhari, 1991	Dactylostomum gayaprashadi	Tripathi & Jauhari, 1991	1991			Platyhelminthes	taxon inquirendum
Plagioporus (Caudotestis) seychellensis	Toman, 1992	Caudotestis seychellensis	Toman, 1992	1992			Platyhelminthes	unaccepted	Superseded combination
Paradactylostomum caballeroi	(Martin, 1960) Toman, 1992	Dactylostomum caballeroi	Martin, 1960	1992			Platyhelminthes	unaccepted	Superseded combination
Helicometra neoscorpanae	Wang, Wang & Zhang, 1992	Helicometra scorpaenae	Wang, 1982	1992			Platyhelminthes	unaccepted	Superseded combination
Paradactylostomum saipanense	Toman, 1992	Neodactylostomum saipanense	(Toman, 1992) Toman, 1996	1992	1996	4	Platyhelminthes	unaccepted	superseded combination
Apertile overstreeti	Toman, 1992	Apertile overstreeti	Toman, 1992	1992			Platyhelminthes	accepted
Coitocaecum muraenesocis	Wang, Wang & Zhang, 1992	Coitocaecum muraenesocis	Wang, Wang & Zhang, 1992	1992			Platyhelminthes	accepted
Helicometra fusiformis	Wang, Wang & Zhang, 1992	Helicometra fusiformis	Wang, Wang & Zhang, 1992	1992			Platyhelminthes	accepted
Helicometra hapalogenyos	Wang, Wang & Zhang, 1992	Helicometra hapalogenyos	Wang, Wang & Zhang, 1992	1992			Platyhelminthes	accepted
Macvicaria georgiana	(Kovaleva & Gaevskaya, 1974) Zdzitowiecki, Pisano & Vacchi, 1992	Macvicaria georgiana	(Kovaleva & Gaevskaya, 1974) Zdzitowiecki, Pisano & Vacchi, 1992	1992			Platyhelminthes	accepted
Megistospermaticus kasmatospinosus	Deblock & Canaris, 1992	Megistospermaticus kasmatospinosus	Deblock & Canaris, 1992	1992			Platyhelminthes	accepted
Microphallus fonti	Overstreet, Heard & Lotz, 1992	Microphallus fonti	Overstreet, Heard & Lotz, 1992	1992			Platyhelminthes	accepted
Nicolla pyriformis	Wang, Wang & Zhang, 1992	Nicolla pyriformis	Wang, Wang & Zhang, 1992	1992			Platyhelminthes	accepted
Opecoeloides feliciae	Martorelli, 1992	Opecoeloides feliciae	Martorelli, 1992	1992			Platyhelminthes	accepted
Opegaster oplegnathi	Wang, Wang & Zhang, 1992	Opegaster oplegnathi	Wang, Wang & Zhang, 1992	1992			Platyhelminthes	accepted
Phyllodistomum mugilis	Knoff & Amato, 1992	Phyllodistomum mugilis	Knoff & Amato, 1992	1992			Platyhelminthes	accepted
Neolebouria terranovaensis	Zdzitowiecki, Pisano & Vacchi, 1993	Neolebouria georgiensis	Gibson, 1976	1993	2022	29	Platyhelminthes	unaccepted	junior subjective synonym	Faltynkova, Kudlai, Salganskiy, Korol, Kuzmina. 2022 Syst. Parasit. 99. 491-523
Buticulotrema stenauchenus	Blend, Dronen & McEachran, 1993	Buticulotrema stenauchenus	Blend, Dronen & McEachran, 1993	1993			Platyhelminthes	accepted
Coitocaecum austrosinicum	Ding, 1993	Coitocaecum austrosinicum	Ding, 1993	1993			Platyhelminthes	accepted
Helicometra gibsoni	Meenakshi, Madhavi & Swarnkumari, 1993	Helicometra gibsoni	Meenakshi, Madhavi & Swarnkumari, 1993	1993			Platyhelminthes	accepted
Macvicaria mormyri	(Stossich, 1885) Bartoli, Gibson & Bray, 1993	Macvicaria mormyri	(Stossich, 1885) Bartoli, Gibson & Bray, 1993	1993			Platyhelminthes	accepted
Maritrema feliui	Gracenea, Montoliu & Deblock, 1993	Maritrema feliui	Gracenea, Montoliu & Deblock, 1993	1993			Platyhelminthes	accepted
Microphalloides diovarium	Gao, et al., 1993	Microphalloides diovarium	Gao, et al., 1993	1993			Platyhelminthes	accepted
Floridatrema heardi	Kinsella & Deblock, 1994	Maritrema heardi	(Kinsella & Deblock, 1994) Tkach, Littlewood, Olson, Kinsella & Swiderski, 2003	1994	2003	9	Platyhelminthes	unaccepted	Superseded combination
Genitocotyle mediterranea	Bartoli, Gibson & Riutort, 1994	Genitocotyle mediterranea	Bartoli, Gibson & Riutort, 1994	1994			Platyhelminthes	accepted
Neonotoporus kareii	Qiu & Li in Shen & Qiu, 1995	Peracreadium kareii	(Qiu & Lin in Shen & Qiu, 1995) Cribb, 2005	1995	2005	10	Platyhelminthes	unaccepted	Superseded combination
Ozakia lateolabracis	Qiu & Liang in Shen & Qiu, 1995	Coitocaecum lateolabracis	(Qiu & Liang in Shen & Qiu, 1995) Liu, Peng, Gao, Fu, Wu, Lu, Gao & Xiao, 2010	1995	2010	15	Platyhelminthes	unaccepted	synonym
Hamacreadium synechogobii	Qiu & Li in Shen & Qiu, 1995	Podocotyle synechogobii	(Qiu & Li in Shen & Qiu, 1985) Martin, Cutmore, Ward & Cribb, 2017	1995	2017	22	Platyhelminthes	unaccepted	Synonym
Allopodocotyle margolisi	Gibson, 1995	Bathypodocotyle margolisi	(Gibson, 1995) Martin, Huston, Cutmore & Cribb, 2019	1995	2019	24	Platyhelminthes	unaccepted	Superseded combination
Levinseniella deblocki	Heard & Kinsella, 1995	Levinseniella deblocki	Heard & Kinsella, 1995	1995			Platyhelminthes	accepted
Megalophallus reamesi	Overstreet & Heard, 1995	Megalophallus reamesi	Overstreet & Heard, 1995	1995			Platyhelminthes	accepted
Notoporus astrocongeris	Qiu & Li in Shen & Qiu, 1995	Notoporus astrocongeris	Qiu & Li in Shen & Qiu, 1995	1995			Platyhelminthes	accepted
Opecoelus zhifuensis	Qiu & Li in Shen & Qiu, 1995	Opecoelus zhifuensis	Qiu & Li in Shen & Qiu, 1995	1995			Platyhelminthes	accepted
Phyllodistomum cyprini	Feng & Wang, 1995	Phyllodistomum cyprini	Feng & Wang, 1995	1995			Platyhelminthes	accepted
Phyllodistomum pungitii	Orlovskaya, Atrashkevich & Barshene, 1995	Phyllodistomum pungitii	Orlovskaya, Atrashkevich & Barshene, 1995	1995			Platyhelminthes	accepted
Heterolebes spari	Shen in Shen & Qiu, 1995	Heterolebes spari	Shen in Shen & Qiu, 1995	1995			Platyhelminthes	taxon inquirendum	incertae sedis according to Cribb (2005)
Gangatrema laxmibaiae	Agarwal & Sharma, 1996	Nicolla laxmibaiae	(Agarwal & Sharma, 1996) Cribb, 2005	1996	2005	9	Platyhelminthes	unaccepted	superseded combination
Cetiotrema carangis	(MacCallum, 1913) Williams & Bunkley-Williams, 1996	Phyllodistomum carangis	(MacCallum, 1913) Cutmore & Cribb, 2018	1996	2018	22	Platyhelminthes	unaccepted	Superseded combination
Gaevskajatrema halosauropsi	Bray & Campbell, 1996	Halosaurotrema halosauropsi	(Bray & Campbell, 1996) Martin, Huston, Cutmore & Cribb, 2019	1996	2019	23	Platyhelminthes	unaccepted	Superseded combination
Coitocaecum michaeli	Aken'Ova & Cribb, 1996	Coitocaecum michaeli	Aken'Ova & Cribb, 1996	1996			Platyhelminthes	accepted
Maritrema caribbeanse	Deblcok & Canaris, 1996	Maritrema caribbeanse	Deblcok & Canaris, 1996	1996			Platyhelminthes	accepted
Maritrema rubeum	Deblock & Canaris, 1996	Maritrema rubeum	Deblock & Canaris, 1996	1996			Platyhelminthes	accepted
Maritrema spinosulum	Deblock & Canaris, 1996	Maritrema spinosulum	Deblock & Canaris, 1996	1996			Platyhelminthes	accepted
Neodactylostomum saipanense	(Toman, 1992) Toman, 1996	Neodactylostomum saipanense	(Toman, 1992) Toman, 1996	1996			Platyhelminthes	accepted
Macvicaria jagannathi	(Gupta & Singh, 1985) Bijukumar, 1997			1997			Platyhelminthes	nomen nudum	Does not have priority over one of its synonyms.	Name invalid
Cryptacetabulum aegyptensis	Shalaby & Hassanine, 1997	Macvicaria aegyptensis	(Shalaby & Hassanine, 1997) Cribb, 2005	1997	2005	8	Platyhelminthes	unaccepted	synonym
Endocotyle bushi	Kinsella & Deblock, 1997	Endocotyle bushi	Kinsella & Deblock, 1997	1997			Platyhelminthes	accepted
Helicometra rakusai	Zdzitowiecki, 1997	Helicometra rakusai	Zdzitowiecki, 1997	1997			Platyhelminthes	accepted
Macvicaria longibursata	Zdzitowiecki & Cielecka, 1997	Macvicaria longibursata	Zdzitowiecki & Cielecka, 1997	1997			Platyhelminthes	accepted
Macvicaria longicaudus	(Hafeezullah, 1971) Bijukumar, 1997	Macvicaria longicaudus	(Hafeezullah, 1971) Bijukumar, 1997	1997			Platyhelminthes	accepted
Macvicaria microtestis	Zdzitowiecki & Cielecka, 1997	Macvicaria microtestis	Zdzitowiecki & Cielecka, 1997	1997			Platyhelminthes	accepted
Maritrema bonaerense	Etchegoin & Martorelli, 1997	Maritrema bonaerense	Etchegoin & Martorelli, 1997	1997			Platyhelminthes	accepted
Microphallus forresteri	Kinsella & Deblock, 1997	Microphallus forresteri	Kinsella & Deblock, 1997	1997			Platyhelminthes	accepted
Microphallus pearsoni	Deblock & Canaris, 1997	Microphallus pearsoni	Deblock & Canaris, 1997	1997			Platyhelminthes	accepted
Microphallus selector	Kinsella & Deblock, 1997	Microphallus selector	Kinsella & Deblock, 1997	1997			Platyhelminthes	accepted
Rhyncostophallus insularegii	Deblock & Canaris, 1997	Rhyncostophallus insularegii	Deblock & Canaris, 1997	1997			Platyhelminthes	accepted
Testiculoporus cedarkeyensis	Kinsella & Deblock, 1997	Testiculoporus cedarkeyensis	Kinsella & Deblock, 1997	1997			Platyhelminthes	accepted
Testiculoporus minuta	(Ke, 1979) Kinsella & Deblock, 1997	Testiculoporus minuta	(Ke, 1979) Kinsella & Deblock, 1997	1997			Platyhelminthes	accepted
Testiculoporus papilloprocera	(Ke, 1980) Kinsella & Deblock, 1997	Testiculoporus papilloprocera	(Ke, 1980) Kinsella & Deblock, 1997	1997			Platyhelminthes	accepted
Helicometra pisanoae	Zdzitowiecki, 1998	Helicometra pisanoae	Zdzitowiecki, 1998	1998			Platyhelminthes	accepted
Maritrema orensensis	Cremonte & Martorelli, 1998	Maritrema orensensis	Cremonte & Martorelli, 1998	1998			Platyhelminthes	accepted
Heterolebes dongshanensis	Liu, 1999	Opistholebes amplicoelus	Nicoll, 1915	1999	2018	19	Platyhelminthes	unaccepted	junior subjective synonym	Martin, Ribu, Cutmore, Cribb 2018 Sys. Parasit. 95. 743-781
Opistholebes dongshanensis	Liu, 1999	Opistholebes amplicoelus	Nicoll, 1915	1999	2018	19	Platyhelminthes	unaccepted	junior subjective synonym	Martin, Ribu, Cutmore, Cribb 2018 Sys. Parasit. 95. 743-781
Heterolebes lagocephali	Liu, 1999	Maculifer lagocephali	(Liu, 1999) Cribb, 2005	1999	2005	6	Platyhelminthes	unaccepted	superseded combination
Allopodocotyle chiliticorum	Barger & Esch, 1999	Plagioporus chiliticorum	(Barger & Esch, 1999) Cribb, 2005	1999	2005	6	Platyhelminthes	unaccepted	superseded combination
Decemtestis mystusi	Dhanumkumari, 1999	Decemtestis mystusi	Dhanumkumari, 1999	1999			Platyhelminthes	accepted
Helicometrina indica	Dhanumkumari, 1999	Helicometrina indica	Dhanumkumari, 1999	1999			Platyhelminthes	accepted
Macvicaria skorai	Zdzitowiecki, 1999	Macvicaria skorai	Zdzitowiecki, 1999	1999			Platyhelminthes	accepted
Hamacreadium gymnomuraenae	Shen & Li, 2000	Helicometra pisodonophi	Nguyen Van Ha, 2012	2000	2012	12	Platyhelminthes	unaccepted	Needs to be transferred to Helicometra and made the senior synonym of H. pisodonophi Nguyen Van Ha, 2012.
Cainocreadium flesi	Korniychuk & Gaevskaya, 2000	Cainocreadium flesi	Korniychuk & Gaevskaya, 2000	2000			Platyhelminthes	accepted
Diplobulbus brayi	Aken'Ova & Cribb, 2000	Diplobulbus brayi	Aken'Ova & Cribb, 2000	2000			Platyhelminthes	accepted
Microphallus kinsellai	Canaris & Deblock, 2000	Microphallus kinsellai	Canaris & Deblock, 2000	2000			Platyhelminthes	accepted
Opecoeloides columbellae	(Pagenstecher, 1863) Jousson & Bartoli, 2000	Opecoeloides columbellae	(Pagenstecher, 1863) Jousson & Bartoli, 2000	2000			Platyhelminthes	accepted
Paramaritremopsis solielangi	Canaris & Deblock, 2000	Paramaritremopsis solielangi	Canaris & Deblock, 2000	2000			Platyhelminthes	accepted
Phyllodistomum thalassomum	Soheir & Ahmed, 2000	Phyllodistomum thalassomum	Soheir & Ahmed, 2000	2000			Platyhelminthes	accepted
Hamacreadium egyptia	Abdou, Heckmann, Beltagy & Ashour, 2001	Hamacreadium morgani	Baz, 1946	2001	2017	16	Platyhelminthes	unaccepted	Synonym	Martin, Cutmore, Ward, Cribb 2017 Zootaxa 4254(2)
Neolebouria lineatus	Aken'Ova & Cribb, 2001	Trilobovarium lineatum	(Aken'Ova & Cribb, 2001) Martin, Cutmore & Cribb, 2017	2001	2017	16	Platyhelminthes	unaccepted	Superseded combination
Neolebouria moretonensis	Aken'Ova & Cribb, 2001	Trilobovarium moretonense	(Aken'Ova & Cribb, 2001) Martin, Cutmore & Cribb, 2017	2001	2017	16	Platyhelminthes	unaccepted	Superseded combination
Cainocreadium dentecis	Jousson & Bartoli, 2001	Cainocreadium dentecis	Jousson & Bartoli, 2001	2001			Platyhelminthes	accepted
Peracreadium gibsoni	Kornijchuk & Gaevskaya, 2001	Peracreadium gibsoni	Kornijchuk & Gaevskaya, 2001	2001			Platyhelminthes	accepted
Neolebouria georgenascimentoi	Bray, 2002	Bentholebouria georgenascimentoi	(Bray, 2002) Martin, Cutmore & Cribb, 2017	2002	2017	15	Platyhelminthes	unaccepted	Superseded combination
Neolebouria pentacerotis	Machida & Araki, 2002	Choerodonicola pentacerotis	(Machida & Araki, 2002) Martin, Huston, Cutmore & Cribb, 2019	2002	2019	17	Platyhelminthes	unaccepted	Superseded combination
Jerguillicola leonora	Bray, 2002	Jerguillicola leonora	Bray, 2002	2002			Platyhelminthes	accepted
Neolebouria leiognathi	(Wang, Wang & Zhang, 1992) Bray, 2002	Neolebouria leiognathi	(Wang, Wang & Zhang, 1992) Bray, 2002	2002			Platyhelminthes	accepted
Neophyllodistomum serrispatula	(Chin, 1963) Moravec & Nie, 2002	Neophyllodistomum serrispatula	(Chin, 1963) Moravec & Nie, 2002	2002			Platyhelminthes	accepted
Plesiochorus irwinorum	Corner, Booth & Cutmore, 2022	Plesiochorus irwinorum	Corner, Booth & Cutmore, 2022	2002			Platyhelminthes	accepted
Allopodocotyle skoliorchis	Aken'Ova, 2003	Allopodocotyle skoliorchis	Aken'Ova, 2003	2003			Platyhelminthes	accepted
Anaporrhutum euzeti	Curran, Blend & Overstreet, 2003	Anaporrhutum euzeti	Curran, Blend & Overstreet, 2003	2003			Platyhelminthes	accepted
Bartoliella pritchardae	Aken'Ova, 2003	Bartoliella pritchardae	Aken'Ova, 2003	2003			Platyhelminthes	accepted
Dactylomyza equesi	(Manter, 1947) Aken'Ova, 2003	Dactylomyza equesi	(Manter, 1947) Aken'Ova, 2003	2003			Platyhelminthes	accepted
Dactylomyza gibsoni	Aken'Ova, 2003	Dactylomyza gibsoni	Aken'Ova, 2003	2003			Platyhelminthes	accepted
Dactylostomum nicolli	Aken'Ova, Cribb & Bray, 2003	Dactylostomum nicolli	Aken'Ova, Cribb & Bray, 2003	2003			Platyhelminthes	accepted
Maritrema heardi	(Kinsella & Deblock, 1994) Tkach, Littlewood, Olson, Kinsella & Swiderski, 2003	Maritrema heardi	(Kinsella & Deblock, 1994) Tkach, Littlewood, Olson, Kinsella & Swiderski, 2003	2003			Platyhelminthes	accepted
Opecoelina dewegeri	Mago Guevara & Chinchilla Martínez, 2003	Opecoelina dewegeri	Mago Guevara & Chinchilla Martínez, 2003	2003			Platyhelminthes	accepted
Phyllodistomum funduli	Helt, Janovy & Ubelaker, 2003	Phyllodistomum funduli	Helt, Janovy & Ubelaker, 2003	2003			Platyhelminthes	accepted
Pedunculotrema pakistanicum	Bilqees & Khatoon, 2004	Podocotyloides pakistanicus	(Bilqees & Khatoon, 2004)	2004			Platyhelminthes	unaccepted	synonym
Opecoelus ditrematis	(Yamaguti, 1942) Shih, Liu & Qiu, 2004	Opegaster ditrematis	Yamaguti, 1942	2004	2013	9	Platyhelminthes	unaccepted	superseded combination returned to Opegaster by Bray & Justine (2013)
Neolebouria palauensis	Machida, 2004	Trilobovarium palauense	(Machida, 2004) Martin, Cutmore & Cribb, 2017	2004	2017	13	Platyhelminthes	unaccepted	Synonym
Diplobulbus cheilini	Machida, 2004	Diplobulbus cheilini	Machida, 2004	2004			Platyhelminthes	accepted
Macrourimegatrema brayi	Blend, Dronen & Armstrong, 2004	Macrourimegatrema brayi	Blend, Dronen & Armstrong, 2004	2004			Platyhelminthes	accepted
Maritrema novaezealandense	Martorelli, Fredensborg, Mouritsen & Poulin, 2004	Maritrema novaezealandense	Martorelli, Fredensborg, Mouritsen & Poulin, 2004	2004			Platyhelminthes	accepted
Microphallus sabanensis	Díaz, Bashirullah & Hernández, 2004	Microphallus sabanensis	Díaz, Bashirullah & Hernández, 2004	2004			Platyhelminthes	accepted
Parapolylekithum karachiense	Bilqees, Ghazi, Khan & Khatoon, 2004	Parapolylekithum karachiense	Bilqees, Ghazi, Khan & Khatoon, 2004	2004			Platyhelminthes	taxon inquirendum
Heterolebes chilomycteri	(Yamaguti, 1959) Cribb, 2005	Heterolebes yamagutii	Manter & Pritchard, 1962	2005			Platyhelminthes	unaccepted	Originally Pseudoheterolebes chilomycteri, not Maculifer chilomycteri
Neolebouria cantherini	(Li, Qiu & Zhang, 1988) Cribb, 2005	Paramanteriella cantherini	Li, Qiu & Zhang, 1988	2005	2017	12	Platyhelminthes	unaccepted	Superseded combination	Martin, Cutmore, Cribb 2017 Sys. Parasit. 94. 307-338
Maculifer vitellosus	(Bilqees, 1972) Cribb, 2005	Maculifer indicus	(Gupta, 1969) Cribb, 2005	2005	2018	13	Platyhelminthes	unaccepted	junior subjective synonym	Martin, Ribu, Cutmore, Cribb 2018 Sys. Parasit. 95. 743-781
Heterolebes buckleyi	(Gupta, 1968) Cribb, 2005	Opistholebes amplicoelus	Nicoll, 1915	2005	2018	13	Platyhelminthes	unaccepted	junior subjective synonym	Martin, Ribu, Cutmore, Cribb 2018 Sys. Parasit. 95. 743-781
Hamacreadium heterorchis	(Bilqees, 1976) Cribb, 2005	Hamacreadium phyllorchis	(Bilqees, 1976) Cribb, 2005	2005	2017	12	Platyhelminthes	unaccepted	junior subjective synonym	probably Martin et al. 2017 but as usual I can't get the full paper from Zootaxa!
Neolebouria confusa	(Overstreet, 1969) Cribb, 2005	Paramanteriella confusa	(Overstreet, 1969) Martin, Cutmore & Cribb, 2017	2005	2017	12	Platyhelminthes	unaccepted	Synonym
Allopodocotyle manteri	(Saoud & Ramadan, 1984) Cribb, 2005	Allopodocotyle manteri	(Saoud & Ramadan, 1984) Cribb, 2005	2005			Platyhelminthes	accepted
Cainocreadium lariosi	(Caballero, 1946) Cribb, 2005	Cainocreadium lariosi	(Caballero, 1946) Cribb, 2005	2005			Platyhelminthes	accepted
Cainocreadium oscitans	(Linton, 1910) Cribb, 2005	Cainocreadium oscitans	(Linton, 1910) Cribb, 2005	2005			Platyhelminthes	accepted
Choerodonicola calotomi	(Yamaguti, 1934) Cribb, 2005	Choerodonicola calotomi	(Yamaguti, 1934) Cribb, 2005	2005			Platyhelminthes	accepted
Choerodonicola choerodontis	(Yamaguti, 1934) Cribb, 2005	Choerodonicola choerodontis	(Yamaguti, 1934) Cribb, 2005	2005			Platyhelminthes	accepted
Choerodonicola pacificus	(Yamaguti, 1938) Cribb, 2005	Choerodonicola pacificus	(Yamaguti, 1938) Cribb, 2005	2005			Platyhelminthes	accepted
Dactylostomum armatum	(Dwivedi, 1975) Cribb, 2005	Dactylostomum armatum	(Dwivedi, 1975) Cribb, 2005	2005			Platyhelminthes	accepted
Dactylostomum kashiensis	(Maurya, Agarwal & Singh, 1989) Cribb, 2005	Dactylostomum kashiensis	(Maurya, Agarwal & Singh, 1989) Cribb, 2005	2005			Platyhelminthes	accepted
Dactylostomum sapani	(Dwivedi & Dwivedi, 1982) Cribb, 2005	Dactylostomum sapani	(Dwivedi & Dwivedi, 1982) Cribb, 2005	2005			Platyhelminthes	accepted
Decemtestis bilqeesae	(Ahmad, 1990) Cribb, 2005	Decemtestis bilqeesae	(Ahmad, 1990) Cribb, 2005	2005			Platyhelminthes	accepted
Decemtestis odeningi	(Ahmad, 1988) Cribb, 2005	Decemtestis odeningi	(Ahmad, 1988) Cribb, 2005	2005			Platyhelminthes	accepted
Decemtestis skrjabini	(Ahmad, 1988) Cribb, 2005	Decemtestis skrjabini	(Ahmad, 1988) Cribb, 2005	2005			Platyhelminthes	accepted
Dendrorchis retrobiloba	Volonterio & Ponce de León, 2005	Dendrorchis retrobiloba	Volonterio & Ponce de León, 2005	2005			Platyhelminthes	accepted
Diplobulbus thalassomatis	(Yamaguti, 1942) Cribb, 2005	Diplobulbus thalassomatis	(Yamaguti, 1942) Cribb, 2005	2005			Platyhelminthes	accepted
Fairfaxia cribbi	Hassanine & Gibson, 2005	Fairfaxia cribbi	Hassanine & Gibson, 2005	2005			Platyhelminthes	accepted
Gorgoderina festoni	Mata-López, 2005	Gorgoderina festoni	Mata-López, 2005	2005			Platyhelminthes	accepted
Hamacreadium phyllorchis	(Bilqees, 1976) Cribb, 2005	Hamacreadium phyllorchis	(Bilqees, 1976) Cribb, 2005	2005			Platyhelminthes	accepted
Helicometra dalianensis	(Li, Qiu & Zhang, 1989) Cribb, 2005	Helicometra dalianensis	(Li, Qiu & Zhang, 1989) Cribb, 2005	2005			Platyhelminthes	accepted
Helicometra interrupta	Hassanine, 2005	Helicometra interrupta	Hassanine, 2005	2005			Platyhelminthes	accepted
Labracetabulum monocentris	(Reimer, 1987) Cribb, 2005	Labracetabulum monocentris	(Reimer, 1987) Cribb, 2005	2005			Platyhelminthes	accepted
Maculifer indicus	(Gupta, 1969) Cribb, 2005	Maculifer indicus	(Gupta, 1969) Cribb, 2005	2005			Platyhelminthes	accepted
Maculifer lagocephali	(Liu, 1999) Cribb, 2005	Maculifer lagocephali	(Liu, 1999) Cribb, 2005	2005			Platyhelminthes	accepted
Macvicaria aegyptensis	(Shalaby & Hassanine, 1997) Cribb, 2005	Macvicaria aegyptensis	(Shalaby & Hassanine, 1997) Cribb, 2005	2005			Platyhelminthes	accepted
Nicolla chauhani	(Agarwal & Kumar, 1981) Cribb, 2005	Nicolla chauhani	(Agarwal & Kumar, 1981) Cribb, 2005	2005			Platyhelminthes	accepted
Nicolla hanumanthai	(Kumar & Tripathi, 1991) Cribb, 2005	Nicolla hanumanthai	(Kumar & Tripathi, 1991) Cribb, 2005	2005			Platyhelminthes	accepted
Nicolla laxmibaiae	(Agarwal & Sharma, 1996) Cribb, 2005	Nicolla laxmibaiae	(Agarwal & Sharma, 1996) Cribb, 2005	2005			Platyhelminthes	accepted
Nicolla ritai	(Agrawal & Agarwal, 1989) Cribb, 2005	Nicolla ritai	(Agrawal & Agarwal, 1989) Cribb, 2005	2005			Platyhelminthes	accepted
Peracreadium kareii	(Qiu & Lin in Shen & Qiu, 1995) Cribb, 2005	Peracreadium kareii	(Qiu & Lin in Shen & Qiu, 1995) Cribb, 2005	2005			Platyhelminthes	accepted
Peracreadium longicirrus	(Salman & Srivastava, 1990) Cribb, 2005	Peracreadium longicirrus	(Salman & Srivastava, 1990) Cribb, 2005	2005			Platyhelminthes	accepted
Peracreadium megaformis	(Salman & Srivastava, 1990) Cribb, 2005	Peracreadium megaformis	(Salman & Srivastava, 1990) Cribb, 2005	2005			Platyhelminthes	accepted
Phyllodistomum biringo	Shimazu, 2005	Phyllodistomum biringo	Shimazu, 2005	2005			Platyhelminthes	accepted
Phyllodistomum centropomi	Mendoza-Garfias & Perez-Ponce de Leon, 2005	Phyllodistomum centropomi	Mendoza-Garfias & Perez-Ponce de Leon, 2005	2005			Platyhelminthes	accepted
Pinguitrema multilobatum	(Travassos, Freitas & Burnheim, 1966) Cribb, 2005	Pinguitrema multilobatum	(Travassos, Freitas & Burnheim, 1966) Cribb, 2005	2005			Platyhelminthes	accepted
Helicometra sprenti	Aken'Ova, Cribb & Bray, 2006	Helicometra sprenti	Aken'Ova, Cribb & Bray, 2006	2006			Platyhelminthes	accepted
Megalophallus deblocki	Kostadinova, Vaucher & Gibson, 2006	Megalophallus deblocki	Kostadinova, Vaucher & Gibson, 2006	2006			Platyhelminthes	accepted
Neoplagioporus kajika	Urabe & Higa, 2006	Neoplagioporus kajika	Urabe & Higa, 2006	2006			Platyhelminthes	accepted
Pachycreadium lethrini	Hassanine, 2006	Pachycreadium lethrini	Hassanine, 2006	2006			Platyhelminthes	accepted
Phyllodistomum guptai	Shomorendra & Jha, 2006	Phyllodistomum guptai	Shomorendra & Jha, 2006	2006			Platyhelminthes	accepted
Opecoelus apogonichthydis	(Yamaguti, 1938) Aken'Ova, 2007	Opegaster apogonichthydis	Yamaguti, 1938	2007	2013	6	Platyhelminthes	unaccepted	superseded combination returned to Opegaster by Bray & Justine (2013)
Opecoelus bothi	(Yamaguti, 1970) Aken'Ova, 2007	Opegaster bothi	Yamaguti, 1970	2007	2013	6	Platyhelminthes	unaccepted	superseded combination returned to Opegaster by Bray & Justine (2013)
Opecoelus brevifistulus	(Ozaki, 1928) Aken'Ova, 2007	Opegaster brevifistula	Ozaki, 1928	2007	2013	6	Platyhelminthes	unaccepted	superseded combination returned to Opegaster by Bray & Justine (2013)
Opecoelus cryptocentri	(Yamaguti, 1958) Aken'Ova, 2007	Opegaster cryptocentri	Yamaguti, 1958	2007	2013	6	Platyhelminthes	unaccepted	superseded combination returned to Opegaster by Bray & Justine (2013)
Opecoelus dactylopteri	(Yamaguti, 1970) Aken'Ova, 2007	Opegaster dactylopteri	Yamaguti, 1970	2007	2013	6	Platyhelminthes	unaccepted	superseded combination returned to Opegaster by Bray & Justine (2013)
Opecoelus dendrochiri	(Yamaguti, 1970) Aken'Ova, 2007	Opegaster dendrochiri	Yamaguti, 1970	2007	2013	6	Platyhelminthes	unaccepted	superseded combination returned to Opegaster by Bray & Justine (2013)
Opecoelus dermatogenyos	(Yamaguti, 1970) Aken'Ova, 2007	Opegaster dermatogenyos	Yamaguti, 1970	2007	2013	6	Platyhelminthes	unaccepted	superseded combination returned to Opegaster by Bray & Justine (2013)
Opecoelus elongatus	(Yamaguti, 1959) Aken'Ova, 2007	Opegaster elongata	Yamaguti, 1959	2007	2013	6	Platyhelminthes	unaccepted	superseded combination returned to Opegaster by Bray & Justine (2013)
Opecoelus gobii	(Yamaguti, 1952) Aken'Ova, 2007	Opegaster gobii	Yamaguti, 1952	2007	2013	6	Platyhelminthes	unaccepted	superseded combination returned to Opegaster by Bray & Justine (2013)
Opecoelus hawaiiensis	(Yamaguti, 1970) Aken'Ova, 2007	Opegaster hawaiiensis	Yamaguti, 1970	2007	2013	6	Platyhelminthes	unaccepted	superseded combination returned to Opegaster by Bray & Justine (2013)
Opecoelus hippocampi	(Shen, 1982) Aken'Ova, 2007	Opegaster hippocampi	Shen, 1982	2007	2013	6	Platyhelminthes	unaccepted	superseded combination returned to Opegaster by Bray & Justine (2013)
Opecoelus iniistii	(Yamaguti, 1970) Aken'Ova, 2007	Opegaster iniistii	Yamaguti, 1970	2007	2013	6	Platyhelminthes	unaccepted	superseded combination returned to Opegaster by Bray & Justine (2013)
Opecoelus lobulus	(Wang, 1977) Aken'Ova, 2007	Opegaster lobulus	Wang, 1977	2007	2013	6	Platyhelminthes	unaccepted	superseded combination returned to Opegaster by Bray & Justine (2013)
Opecoelus lutiani	(Bravo-Hollis & Manter, 1957) Aken'Ova, 2007	Opegaster lutiani	Bravo-Hollis & Manter, 1957	2007	2013	6	Platyhelminthes	unaccepted	superseded combination returned to Opegaster by Bray & Justine (2013)
Opecoelus macrorchis	(Yamaguti, 1938) Aken'Ova, 2007	Opegaster macrorchis	Yamaguti, 1938	2007	2013	6	Platyhelminthes	unaccepted	superseded combination returned to Opegaster by Bray & Justine (2013)
Opecoelus mastacembalii	(Harshey, 1937) Aken'Ova, 2007	Opegaster mastacembalii	Harshey, 1937	2007	2013	6	Platyhelminthes	unaccepted	superseded combination returned to Opegaster by Bray & Justine (2013)
Opecoelus mehrii	(Harshey, 1937) Aken'Ova, 2007	Opegaster mehrii	Harshey, 1937	2007	2013	6	Platyhelminthes	unaccepted	superseded combination returned to Opegaster by Bray & Justine (2013)
Opecoelus ovatus	(Ozaki, 1928) Aken'Ova, 2007	Opegaster ovatus	Ozaki, 1928	2007	2013	6	Platyhelminthes	unaccepted	superseded combination returned to Opegaster by Bray & Justine (2013)
Opecoelus parapristipomatis	(Yamaguti, 1934) Aken'Ova, 2007	Opegaster parapristipomatis	Yamaguti, 1934	2007	2013	6	Platyhelminthes	unaccepted	superseded combination returned to Opegaster by Bray & Justine (2013)
Opecoelus plotosi	(Yamaguti, 1940) Aken'Ova, 2007	Opegaster plotosi	Yamaguti, 1940	2007	2013	6	Platyhelminthes	unaccepted	superseded combination returned to Opegaster by Bray & Justine (2013)
Opecoelus pritchardae	(Overstreet, 1969) Aken'Ova, 2007	Opegaster pritchardae	Overstreet, 1969	2007	2013	6	Platyhelminthes	unaccepted	superseded combination returned to Opegaster by Bray & Justine (2013)
Opecoelus queenslandicus	Aken'Ova, 2007	Opegaster queenslandicus	(Aken'Ova, 2007) Bray & Justine, 2013	2007	2013	6	Platyhelminthes	unaccepted	superseded combination returned to Opegaster by Bray & Justine (2013)
Opecoelus rectus	(Ozaki, 1928) Aken'Ova, 2007	Opegaster rectus	Ozaki, 1928	2007	2013	6	Platyhelminthes	unaccepted	superseded combination returned to Opegaster by Bray & Justine (2013)
Opecoelus syngnathi	(Yamaguti, 1934) Aken'Ova, 2007	Opegaster syngnathi	Yamaguti, 1934	2007	2013	6	Platyhelminthes	unaccepted	superseded combination returned to Opegaster by Bray & Justine (2013)
Opecoelus synodi	(Manter, 1947) Aken'Ova, 2007	Opegaster synodi	Manter, 1947	2007	2013	6	Platyhelminthes	unaccepted	superseded combination returned to Opegaster by Bray & Justine (2013)
Opecoelus tamori	(Yamaguti, 1938) Aken'Ova, 2007	Opegaster tamori	Yamaguti, 1938	2007	2013	6	Platyhelminthes	unaccepted	superseded combination returned to Opegaster by Bray & Justine (2013)
Opecoelus longivesiculus	(Yamaguti, 1952) Aken'Ova, 2007	Opegaster longivesicula	Yamaguti, 1952	2007	2013	6	Platyhelminthes	unaccepted	Superseded combination: see Bray & Justine, 2013
Plagiocirrus loboides	Curran, Overstreet & Tkach, 2007	Plagioporus loboides	(Curran, Overstreet & Tkach, 2007) Fayton & Andres, 2016	2007	2016	9	Platyhelminthes	unaccepted	Superseded combination
Helicometra aegyptensis	Hassanine, 2007	Helicometra aegyptensis	Hassanine, 2007	2007			Platyhelminthes	accepted
Helicometrina chauhani	Mittal & Pande, 2007	Helicometrina chauhani	Mittal & Pande, 2007	2007			Platyhelminthes	accepted
Macrourimegatrema gadoma	Blend, Dronen & Armstrong, 2007	Macrourimegatrema gadoma	Blend, Dronen & Armstrong, 2007	2007			Platyhelminthes	accepted
Opecoelus beliyai	(Pande, 1937) Aken'Ova, 2007	Opecoelus beliyai	(Pande, 1937) Aken'Ova, 2007	2007			Platyhelminthes	accepted
Opecoelus cameroni	(Caballero y C. & Caballero R., 1969) Aken'Ova, 2007	Opecoelus cameroni	(Caballero y C. & Caballero R., 1969) Aken'Ova, 2007	2007			Platyhelminthes	accepted
Opecoelus caulopsettae	(Manter, 1954) Aken'Ova, 2007	Opecoelus caulopsettae	(Manter, 1954) Aken'Ova, 2007	2007			Platyhelminthes	accepted
Opecoelus crowcrofti	Aken'Ova, 2007	Opecoelus crowcrofti	Aken'Ova, 2007	2007			Platyhelminthes	accepted
Opecoelus gonorhynchi	(Gavrilyuk-Tkachuk, 1979) Aken'Ova, 2007	Opecoelus gonorhynchi	(Gavrilyuk-Tkachuk, 1979) Aken'Ova, 2007	2007			Platyhelminthes	accepted
Opecoelus jamunicus	(Srivastava, 1968) Aken'Ova, 2007	Opecoelus jamunicus	(Srivastava, 1968) Aken'Ova, 2007	2007			Platyhelminthes	accepted
Opecoelus pomatomi	Aken'Ova, 2007	Opecoelus pomatomi	Aken'Ova, 2007	2007			Platyhelminthes	accepted
Opecoelus woolcockae	Aken'Ova, 2007	Opecoelus woolcockae	Aken'Ova, 2007	2007			Platyhelminthes	accepted
Macvicaria deeghaensis	(Gupta & Gupta, 1988) Aken-Ova, Cribb & Bray, 2008	Macvicaria jagannathi	(Gupta & Singh, 1985) Bijukumar, 1997	2008	2009	1	Platyhelminthes	unaccepted	synonym according to Bray & Justine (2009)
Macvicaria adomeae	Aken'Ova, Cribb & Bray, 2008	Macvicaria adomeae	Aken'Ova, Cribb & Bray, 2008	2008			Platyhelminthes	accepted
Macvicaria dactylopagri	(Manter, 1954) Aken'Ova, Cribb & Bray, 2008	Macvicaria dactylopagri	(Manter, 1954) Aken'Ova, Cribb & Bray, 2008	2008			Platyhelminthes	accepted
Macvicaria dextrocaula	Aken'Ova, Cribb & Bray, 2008	Macvicaria dextrocaula	Aken'Ova, Cribb & Bray, 2008	2008			Platyhelminthes	accepted
Macvicaria eleuthoronemae	(Wang, Wang & Zhang, 1992) Aken-Ova, Cribb & Bray, 2008	Macvicaria eleuthoronemae	(Wang, Wang & Zhang, 1992) Aken-Ova, Cribb & Bray, 2008	2008			Platyhelminthes	accepted
Macvicaria flexuomeatus	Aken'Ova, Cribb & Bray, 2008	Macvicaria flexuomeatus	Aken'Ova, Cribb & Bray, 2008	2008			Platyhelminthes	accepted
Macvicaria gerridis	(Fischthal & Thomas, 1970) Aken-Ova, Cribb & Bray, 2008	Macvicaria gerridis	(Fischthal & Thomas, 1970) Aken-Ova, Cribb & Bray, 2008	2008			Platyhelminthes	accepted
Macvicaria hunghuaensis	(Qiu & Li in Shen & Qiu, 1995) Aken-Ova, Cribb & Bray, 2008	Macvicaria hunghuaensis	(Qiu & Li in Shen & Qiu, 1995) Aken-Ova, Cribb & Bray, 2008	2008			Platyhelminthes	accepted
Macvicaria kingscotensis	Aken'Ova, Cribb & Bray, 2008	Macvicaria kingscotensis	Aken'Ova, Cribb & Bray, 2008	2008			Platyhelminthes	accepted
Macvicaria longicirrata	(Manter, 1963) Aken-Ova, Cribb & Bray, 2008	Macvicaria longicirrata	(Manter, 1963) Aken-Ova, Cribb & Bray, 2008	2008			Platyhelminthes	accepted
Macvicaria mekistomorphe	Aken'Ova, Cribb & Bray, 2008	Macvicaria mekistomorphe	Aken'Ova, Cribb & Bray, 2008	2008			Platyhelminthes	accepted
Macvicaria mutovitellina	Aken'Ova, Cribb & Bray, 2008	Macvicaria mutovitellina	Aken'Ova, Cribb & Bray, 2008	2008			Platyhelminthes	accepted
Macvicaria oligolecithosus	(Wang, Wang & Zhang, 1992) Aken-Ova, Cribb & Bray, 2008	Macvicaria oligolecithosus	(Wang, Wang & Zhang, 1992) Aken-Ova, Cribb & Bray, 2008	2008			Platyhelminthes	accepted
Macvicaria shotteri	Aken'Ova, Cribb & Bray, 2008	Macvicaria shotteri	Aken'Ova, Cribb & Bray, 2008	2008			Platyhelminthes	accepted
Macvicaria synagris	(Yamaguti, 1952) Aken-Ova, Cribb & Bray, 2008	Macvicaria synagris	(Yamaguti, 1952) Aken-Ova, Cribb & Bray, 2008	2008			Platyhelminthes	accepted
Macvicaria vitellocopiosa	Aken'Ova, Cribb & Bray, 2008	Macvicaria vitellocopiosa	Aken'Ova, Cribb & Bray, 2008	2008			Platyhelminthes	accepted
Maritrema indica	Shameem & Sujana, 2008	Maritrema indica	Shameem & Sujana, 2008	2008			Platyhelminthes	accepted
Microphallus koreanus	Guk, Chai, Sohn, Kim, Sim & Seo, 2008	Microphallus koreanus	Guk, Chai, Sohn, Kim, Sim & Seo, 2008	2008			Platyhelminthes	accepted
Petalodistomum hanumanthai	(Gupta & Tewari, 1985) Campbell, 2008	Petalodistomum hanumanthai	(Gupta & Tewari, 1985) Campbell, 2008	2008			Platyhelminthes	accepted
Petalodistomum singhi	(Gupta & Tewari, 1985) Campbell, 2008	Petalodistomum singhi	(Gupta & Tewari, 1985) Campbell, 2008	2008			Platyhelminthes	accepted
Neolebouria blatta	Bray & Justine, 2009	Bentholebouria blatta	(Bray & Justine, 2009) Andres, Pulis & Overstreet, 2014	2009	2014	5	Platyhelminthes	unaccepted	Superseded combination
Neolebouria longisacculus	(Yamaguti, 1970) Bray & Justine, 2009	Bentholebouria longisaccula	(Yamaguti, 1970) Andres, Pulis & Overstreet, 2014	2009	2014	5	Platyhelminthes	unaccepted	synonym
Neolebouria rooseveltiae	(Yamaguti, 1970) Bray & Justine, 2009	Bentholebouria rooseveltiae	(Yamaguti, 1970) Andres, Pulis & Overstreet, 2014	2009	2014	5	Platyhelminthes	unaccepted	synonym
Allopodocotyle tunisiensis	Derbel & Neifar, 2009	Allopodocotyle tunisiensis	Derbel & Neifar, 2009	2009			Platyhelminthes	accepted
Macvicaria chilkai	(Gupta & Govind, 1984) Bray & Justine, 2009	Macvicaria chilkai	(Gupta & Govind, 1984) Bray & Justine, 2009	2009			Platyhelminthes	accepted
Macvicaria yamagutii	(Gupta & Ahmad, 1977) Bray & Justine, 2009	Macvicaria yamagutii	(Gupta & Ahmad, 1977) Bray & Justine, 2009	2009			Platyhelminthes	accepted
Nagmia cisloi	Curran, Blend & Overstreet, 2009	Nagmia cisloi	Curran, Blend & Overstreet, 2009	2009			Platyhelminthes	accepted
Nagmia rodmani	Curran, Blend & Overstreet, 2009	Nagmia rodmani	Curran, Blend & Overstreet, 2009	2009			Platyhelminthes	accepted
Allopodocotyle coniusi	Singh, 2009	Allopodocotyle coniusi	Singh, 2009	2009			Platyhelminthes	taxon inquirendum
Macvicaria puriensis	(Gupta & Govind, 1984) Bray & Justine, 2009	Macvicaria puriensis	(Gupta & Govind, 1984) Bray & Justine, 2009	2009			Platyhelminthes	taxon inquirendum
Opegaster alykhani	Bilqees, Hadi, Khatoon, Muti-ur-Rehman, Perveen & Haseeb, 2009	Opegaster alykhani	Bilqees, Hadi, Khatoon, Muti-ur-Rehman, Perveen & Haseeb, 2009	2009			Platyhelminthes	uncertain
Coitocaecum gerris	(Shen, 1990) Liu et al., 2010	Coitocaecum gerris	(Shen, 1990) Liu et al., 2010	2010			Platyhelminthes	accepted
Coitocaecum lateolabracis	(Qiu & Liang in Shen & Qiu, 1995) Liu, Peng, Gao, Fu, Wu, Lu, Gao & Xiao, 2010	Coitocaecum lateolabracis	(Qiu & Liang in Shen & Qiu, 1995) Liu, Peng, Gao, Fu, Wu, Lu, Gao & Xiao, 2010	2010			Platyhelminthes	accepted
Coitocaecum sillaginis	(Shen, 1986) Liu, Peng, Gao, Fu, Wu, Lu, Gao & Xiao, 2010	Coitocaecum sillaginis	(Shen, 1986) Liu, Peng, Gao, Fu, Wu, Lu, Gao & Xiao, 2010	2010			Platyhelminthes	accepted
Maritrema jebuensis	Chung, Lee, Sohn, Lee, Park, Oh, Chai & Seo, 2010	Maritrema jebuensis	Chung, Lee, Sohn, Lee, Park, Oh, Chai & Seo, 2010	2010			Platyhelminthes	accepted
Maritrema madrynense	Diaz & Cremonte, 2010	Maritrema madrynense	Diaz & Cremonte, 2010	2010			Platyhelminthes	accepted
Microphallus kurilensis	Galaktionov, Regel & Atrashkevich, 2010	Microphallus kurilensis	Galaktionov, Regel & Atrashkevich, 2010	2010			Platyhelminthes	accepted
Nicolla ditrematis	(Wang, 1982) Liu, Peng, Gao, Fu, Wu, Lu, Gao & Xiao, 2010	Nicolla ditrematis	(Wang, 1982) Liu, Peng, Gao, Fu, Wu, Lu, Gao & Xiao, 2010	2010			Platyhelminthes	accepted
Phyllodistomum tana	Zhokhov, 2010	Phyllodistomum tana	Zhokhov, 2010	2010			Platyhelminthes	accepted
Staphylorchis pacificus	(Caballero, 1946) Cutmore, Bennett & Cribb, 2010	Staphylorchis pacificus	(Caballero, 1946) Cutmore, Bennett & Cribb, 2010	2010			Platyhelminthes	accepted
Allopodocotyle heronensis	Downie & Cribb, 2011	Allopodocotyle heronensis	Downie & Cribb, 2011	2011			Platyhelminthes	accepted
Macvicaria indica	(Gupta & Sehgal, 1971) Madhavi, 2011	Macvicaria indica	(Gupta & Sehgal, 1971) Madhavi, 2011	2011			Platyhelminthes	accepted
Macvicaria microlepis	(Salman & Srivastava, 1990) Madhavi, 2011	Macvicaria microlepis	(Salman & Srivastava, 1990) Madhavi, 2011	2011			Platyhelminthes	accepted
Maritrema portucalense	Pina, Russell-Pinto & Rodrigues, 2011	Maritrema portucalense	Pina, Russell-Pinto & Rodrigues, 2011	2011			Platyhelminthes	accepted
Notoporus fotedari	(Ahmad & Dhar, 1989) Madhavi, 2011	Notoporus fotedari	(Ahmad & Dhar, 1989) Madhavi, 2011	2011			Platyhelminthes	accepted
Pedunculacetabulum spinatum	Malhotra, Jaiswal, Singh, Capoor & Malhotra, 2011	Pedunculacetabulum spinatum	Malhotra, Jaiswal, Singh, Capoor & Malhotra, 2011	2011			Platyhelminthes	taxon inquirendum	Incertae sedis
Helicometra pisodonophi	Nguyen Van Ha, 2012	Helicometra gymnomuraenae	Shen & Li, 2000	2012	2018	6	Platyhelminthes	unaccepted	Not the senior synonym	WoRMS editor Gibson, D. 2018 says "Needs to be transferred to Helicometra and made the senior synonym of H. pisodonophi Nguyen Van Ha, 2012"
Decemtestis johnii	Shaukat & Bilqees, 2012	Decemtestis johnii	Shaukat & Bilqees, 2012	2012			Platyhelminthes	accepted
Macvicaria pardachiri	Bray & Justine, 2012	Macvicaria pardachiri	Bray & Justine, 2012	2012			Platyhelminthes	accepted
Maritrema formicae	Diaz, Gilardoni & Cremonte, 2012	Maritrema formicae	Diaz, Gilardoni & Cremonte, 2012	2012			Platyhelminthes	accepted
Maritrema huillini	Flores, Brugni & Pozzi, 2012	Maritrema huillini	Flores, Brugni & Pozzi, 2012	2012			Platyhelminthes	accepted
Opecoelus haduyngoi	Nguyen Van Ha, 2012	Opecoelus haduyngoi	Nguyen Van Ha, 2012	2012			Platyhelminthes	accepted
Phyllodistomum pahujii	Naz & Siddiqui, 2012			2012			Platyhelminthes	uncertain
Phyllodistomum parichhaii	Naz & Siddiqui, 2012			2012			Platyhelminthes	uncertain
Macvicaria magellanica	Laskowski, Jeżewski & Zdzitowiecki, 2013	Macvicaria magellanica	Laskowski, Jeżewski & Zdzitowiecki, 2013	2013			Platyhelminthes	accepted
Maritrema patagonicum	Rauque, Flores & Brugni, 2013	Maritrema patagonicum	Rauque, Flores & Brugni, 2013	2013			Platyhelminthes	accepted
Microtrema barusi	Sitko, 2013	Microtrema barusi	Sitko, 2013	2013			Platyhelminthes	accepted
Opegaster ouemoensis	Bray & Justine, 2013	Opegaster ouemoensis	Bray & Justine, 2013	2013			Platyhelminthes	accepted
Opegaster queenslandica	(Aken'Ova, 2007) Bray & Justin, 2013	Opegaster queenslandica	(Aken'Ova, 2007) Bray & Justin, 2013	2013			Platyhelminthes	accepted
Paropecoelus corneliae	Rohner & Cribb, 2013	Paropecoelus corneliae	Rohner & Cribb, 2013	2013			Platyhelminthes	accepted
Paropecoelus leonae	Rohner & Cribb, 2013	Paropecoelus leonae	Rohner & Cribb, 2013	2013			Platyhelminthes	accepted
Peracreadium akenovae	Cribb, Bray & Cutmore, 2013	Peracreadium akenovae	Cribb, Bray & Cutmore, 2013	2013			Platyhelminthes	accepted
Phyllodistomum inecoli	Razo-Mendivil, Pérez-Ponce de León & Rubio-Godoy, 2013	Phyllodistomum inecoli	Razo-Mendivil, Pérez-Ponce de León & Rubio-Godoy, 2013	2013			Platyhelminthes	accepted
Bathycreadium brayi	Pérez-del-Olmo, Dallarés, Carrassón & Kostadinova, 2014	Bathycreadium brayi	Pérez-del-Olmo, Dallarés, Carrassón & Kostadinova, 2014	2014			Platyhelminthes	accepted
Bentholebouria blatta	(Bray & Justine, 2009) Andres, Pulis & Overstreet, 2014	Bentholebouria blatta	(Bray & Justine, 2009) Andres, Pulis & Overstreet, 2014	2014			Platyhelminthes	accepted
Bentholebouria colubrosa	Andres, Pulis & Overstreet, 2014	Bentholebouria colubrosa	Andres, Pulis & Overstreet, 2014	2014			Platyhelminthes	accepted
Bentholebouria longisaccula	(Yamaguti, 1970) Andres, Pulis & Overstreet, 2014	Bentholebouria longisaccula	(Yamaguti, 1970) Andres, Pulis & Overstreet, 2014	2014			Platyhelminthes	accepted
Bentholebouria rooseveltiae	(Yamaguti, 1970) Andres, Pulis & Overstreet, 2014	Bentholebouria rooseveltiae	(Yamaguti, 1970) Andres, Pulis & Overstreet, 2014	2014			Platyhelminthes	accepted
Bentholebouria ulaula	(Yamaguti, 1970) Andres, Pulis & Overstreet, 2014	Bentholebouria ulaula	(Yamaguti, 1970) Andres, Pulis & Overstreet, 2014	2014			Platyhelminthes	accepted
Buticulotrema thermichthysi	Bray, Waeschenbach, Dyal, Littlewood & Morand, 2014	Buticulotrema thermichthysi	Bray, Waeschenbach, Dyal, Littlewood & Morand, 2014	2014			Platyhelminthes	accepted
Choerodonicola renko	Machida, 2014	Choerodonicola renko	Machida, 2014	2014			Platyhelminthes	accepted
Coitocaecum kuhliae	Machida, 2014	Coitocaecum kuhliae	Machida, 2014	2014			Platyhelminthes	accepted
Helicometra manteri	Andres, Ray, Pulis, Curran & Overstreet, 2014	Helicometra manteri	Andres, Ray, Pulis, Curran & Overstreet, 2014	2014			Platyhelminthes	accepted
Heterochoanostoma shirodai	Machida, 2014	Heterochoanostoma shirodai	Machida, 2014	2014			Platyhelminthes	accepted
Maritrema deblocki	Presswell, Blasco-Costa & A. Kostadinova, 2014	Maritrema deblocki	Presswell, Blasco-Costa & A. Kostadinova, 2014	2014			Platyhelminthes	accepted
Maritrema poulini	Presswell, Blasco-Costa & Aneta Kostadinova, 2014	Maritrema poulini	Presswell, Blasco-Costa & Aneta Kostadinova, 2014	2014			Platyhelminthes	accepted
Neochoanostoma crassum	Machida, 2014	Neochoanostoma crassum	Machida, 2014	2014			Platyhelminthes	accepted
Phyllodistomum batrachii	Vankara, Hemalatha, Kalyan & Vijayalakshmi, 2014	Phyllodistomum batrachii	Vankara, Hemalatha, Kalyan & Vijayalakshmi, 2014	2014			Platyhelminthes	accepted
Phyllodistomum hoggettae	Ho, Bray, Cutmore, Ward & Cribb, 2014	Phyllodistomum hoggettae	Ho, Bray, Cutmore, Ward & Cribb, 2014	2014			Platyhelminthes	accepted
Phyllodistomum vaili	Ho, Bray, Cutmore, Ward & Cribb, 2014	Phyllodistomum vaili	Ho, Bray, Cutmore, Ward & Cribb, 2014	2014			Platyhelminthes	accepted
Dactylostomum govindsagerii	Sen & Siddiqui, 2014	Dactylostomum govindsagerii	Sen & Siddiqui, 2014	2014			Platyhelminthes	taxon inquirendum
Dactylostomum matatiliansis	Sen, 2014	Dactylostomum matatiliansis	Sen, 2014	2014			Platyhelminthes	taxon inquirendum
Helicometra siganus	Abd El-Latif & Mohammed, 2014	Helicometra siganus	Abd El-Latif & Mohammed, 2014	2014			Platyhelminthes	uncertain	Publication not compliant with Article 8.5 (2012) of the ICZN re. e-publications
Allopodocotyle enkaimushi	Blend, Kuramochi & Dronen, 2015	Bathypodocotyle enkaimushi	(Blend, Kuramochi & Dronen, 2015) Miller, Huston, Cutmore & Cribb, 2019	2015	2019	4	Platyhelminthes	unaccepted	Superseded combination
Helicometra overstreeti	Blend & Dronen, 2015	Helicometra overstreeti	Blend & Dronen, 2015	2015			Platyhelminthes	accepted
Helicometrina labrisomi	Oliva, Valdivia, Chavez, Molina & Cardenas, 2015	Helicometrina labrisomi	Oliva, Valdivia, Chavez, Molina & Cardenas, 2015	2015			Platyhelminthes	accepted
Levinseniella gavilanicola	Diaz, Gomez, Bashirullah & Guillarte, 2015	Levinseniella gavilanicola	Diaz, Gomez, Bashirullah & Guillarte, 2015	2015			Platyhelminthes	accepted
Macvicaria bartolii	Antar, Georgieva, Gargouri & Kostadinova, 2015	Macvicaria bartolii	Antar, Georgieva, Gargouri & Kostadinova, 2015	2015			Platyhelminthes	accepted
Macvicaria maamouriae	Antar, Georgieva, Gargouri & Kostadinova, 2015	Macvicaria maamouriae	Antar, Georgieva, Gargouri & Kostadinova, 2015	2015			Platyhelminthes	accepted
Maritrema corai	Hernández-Orts, Pinacho-Pinacho, García-Varela & Kostadinova, 2015	Maritrema corai	Hernández-Orts, Pinacho-Pinacho, García-Varela & Kostadinova, 2015	2015			Platyhelminthes	accepted
Phyllodistomum cribbi	Pérez-Ponce de León, Martínez-Aquino & Mendoza-Garfias, 2015	Phyllodistomum cribbi	Pérez-Ponce de León, Martínez-Aquino & Mendoza-Garfias, 2015	2015			Platyhelminthes	accepted
Phyllodistomum kanae	Nakao, 2015	Phyllodistomum kanae	Nakao, 2015	2015			Platyhelminthes	accepted
Phyllodistomum spinopapillatum	Pérez-Ponce de León, Pinacho-Pinacho, Mendoza-Garfias & García-Varela, 2015	Phyllodistomum spinopapillatum	Pérez-Ponce de León, Pinacho-Pinacho, Mendoza-Garfias & García-Varela, 2015	2015			Platyhelminthes	accepted
Phyllodistomum wallacei	Pérez-Ponce de León, Martínez-Aquino & Mendoza-Garfias, 2015	Phyllodistomum wallacei	Pérez-Ponce de León, Martínez-Aquino & Mendoza-Garfias, 2015	2015			Platyhelminthes	accepted
Dendrorchis ritata	Soofi, Birmani & Dharejo, 2016	Dendrorchis ritata	Soofi, Birmani & Dharejo, 2016	2016			Platyhelminthes	accepted
Hamacreadium cribbi	Bray & Justine, 2016	Hamacreadium cribbi	Bray & Justine, 2016	2016			Platyhelminthes	accepted
Longiductotrema tethepae	Kudlai, Cribb & Cutmore, 2016	Longiductotrema tethepae	Kudlai, Cribb & Cutmore, 2016	2016			Platyhelminthes	accepted
Neolebouria capoori	Jaiswal, Upadhyay, Malhotra, Blend, Dronen & Malhotra, 2014	Paramanteriella capoori	(Jaiswal, Upadhyay, Malhotra, Blend, Dronen & Malhotra, 2014) Martin, Cutmore & Cribb, 2017	2017	2017	0	Platyhelminthes	unaccepted	Superseded combination	Martin, Cutmore, Cribb 2017 Sys. Parasit. 94. 307-338
Neolebouria pallenisca	(Shipley & Hornell, 1905) Martin, Cutmore, Ward & Cribb, 2017	Paramanteriella pallenisca	(Shipley & Hornell, 1905) Martin, Cutmore & Cribb, 2017	2017	2017	0	Platyhelminthes	unaccepted	Superseded combination	Martin, Cutmore, Cribb 2017 Sys. Parasit. 94. 307-338
Neolebouria leiperi	(Gupta, 1956) Martin, Cutmore, Ward & Cribb, 2017	Paramanteriella leiperi	(Gupta, 1956) Martin, Cutmore & Cribb, 2017	2017	2017	0	Platyhelminthes	unaccepted	Synonym	Martin, Cutmore, Cribb 2017 Sys. Parasit. 94. 307-338
Bentholebouria georgenascimentoi	(Bray, 2002) Martin, Cutmore & Cribb, 2017	Bentholebouria georgenascimentoi	(Bray, 2002) Martin, Cutmore & Cribb, 2017	2017			Platyhelminthes	accepted
Cainocreadium bolivari	(Caballero y C. & Caballero R., 1970) Martin, Cutmore, Ward & Cribb, 2017	Cainocreadium bolivari	(Caballero y C. & Caballero R., 1970) Martin, Cutmore, Ward & Cribb, 2017	2017			Platyhelminthes	accepted
Cainocreadium musculometra	(Bravo-Hollis & Manter, 1957) Martin, Cutmore, Ward & Cribb, 2017	Cainocreadium musculometra	(Bravo-Hollis & Manter, 1957) Martin, Cutmore, Ward & Cribb, 2017	2017			Platyhelminthes	accepted
Cainocreadium xishaense	(Shen, 1985) Martin, Cutmore, Ward & Cribb, 2017	Cainocreadium xishaense	(Shen, 1985) Martin, Cutmore, Ward & Cribb, 2017	2017			Platyhelminthes	accepted
Hamacreadium longivesiculum	(Yamaguti, 1952) Martin, Cutmore, Ward & Cribb, 2017	Hamacreadium longivesiculum	(Yamaguti, 1952) Martin, Cutmore, Ward & Cribb, 2017	2017			Platyhelminthes	accepted
Hamacreadium lutiani	(Shen, 1990) Martin, Cutmore, Ward & Cribb, 2017	Hamacreadium lutiani	(Shen, 1990) Martin, Cutmore, Ward & Cribb, 2017	2017			Platyhelminthes	accepted
Macvicaria gibsoni	Rima, Marzoug, Pérez-del-Olmo, Kostadinova, Bouderbala & Georgieva, 2017	Macvicaria gibsoni	Rima, Marzoug, Pérez-del-Olmo, Kostadinova, Bouderbala & Georgieva, 2017	2017			Platyhelminthes	accepted
Paramanteriella capoori	(Jaiswal, Upadhyay, Malhotra, Blend, Dronen & Malhotra, 2014) Martin, Cutmore & Cribb, 2017	Paramanteriella capoori	(Jaiswal, Upadhyay, Malhotra, Blend, Dronen & Malhotra, 2014) Martin, Cutmore & Cribb, 2017	2017			Platyhelminthes	accepted
Paramanteriella confusa	(Overstreet, 1969) Martin, Cutmore & Cribb, 2017	Paramanteriella confusa	(Overstreet, 1969) Martin, Cutmore & Cribb, 2017	2017			Platyhelminthes	accepted
Paramanteriella leiperi	(Gupta, 1956) Martin, Cutmore & Cribb, 2017	Paramanteriella leiperi	(Gupta, 1956) Martin, Cutmore & Cribb, 2017	2017			Platyhelminthes	accepted
Paramanteriella pallenisca	(Shipley & Hornell, 1905) Martin, Cutmore & Cribb, 2017	Paramanteriella pallenisca	(Shipley & Hornell, 1905) Martin, Cutmore & Cribb, 2017	2017			Platyhelminthes	accepted
Anaporrhutum scoliodoni	(Mehra, 1960) Madhavi & Bray, 2018	Staphylorchis cymatodes	(Johnston, 1913) Travassos, 1922	2018	2010	-8	Platyhelminthes	unaccepted	synonym	Cutmore, Bennett, Cribb 2010 Parasitol Intern. 59. 579-586
Allopodocotyle capecoastensis	(Fischthal & Thomas, 1970) Martin, Cutmore & Cribb, 2018	Allopodocotyle capecoastensis	(Fischthal & Thomas, 1970) Martin, Cutmore & Cribb, 2018	2018			Platyhelminthes	accepted
Allopodocotyle ghanensis	(Fischthal & Thomas, 1970) Martin, Cutmore & Cribb, 2018	Allopodocotyle ghanensis	(Fischthal & Thomas, 1970) Martin, Cutmore & Cribb, 2018	2018			Platyhelminthes	accepted
Choanotrema plectorhynchi	(Yamaguti, 1934) Nitta & Tanaka, 2018	Choanotrema plectorhynchi	(Yamaguti, 1934) Nitta & Tanaka, 2018	2018			Platyhelminthes	accepted
Choanotrema secundum	(Durio & Manter, 1968) Nitta & Tanaka, 2018	Choanotrema secundum	(Durio & Manter, 1968) Nitta & Tanaka, 2018	2018			Platyhelminthes	accepted
Choerodonicola arothokoros	Martin, Cribb, Cutmore & Hutson, 2018	Choerodonicola arothokoros	Martin, Cribb, Cutmore & Hutson, 2018	2018			Platyhelminthes	accepted
Choerodonicola interruptus	(Manter, 1954) Martin, Cribb, Cutmore & Hutson, 2018	Choerodonicola interruptus	(Manter, 1954) Martin, Cribb, Cutmore & Hutson, 2018	2018			Platyhelminthes	accepted
Coitocaecum longivesiculum	Madhavi & Bray, 2018	Coitocaecum longivesiculum	Madhavi & Bray, 2018	2018			Platyhelminthes	accepted
Coitocaecum purius	Madhavi & Bray, 2018	Coitocaecum purius	Madhavi & Bray, 2018	2018			Platyhelminthes	accepted
Hamacreadium spirale	(Soota, Srivastava & Ghosh, 1970) Madhavi & Bray, 2018	Hamacreadium spirale	(Soota, Srivastava & Ghosh, 1970) Madhavi & Bray, 2018	2018			Platyhelminthes	accepted
Maculifer diodontis	Martin, Ribu, Cutmore & Cribb, 2018	Maculifer diodontis	Martin, Ribu, Cutmore & Cribb, 2018	2018			Platyhelminthes	accepted
Macvicaria victori	(Aken'Ova, 2003) Martin, Cutmore & Cribb, 2018	Macvicaria victori	(Aken'Ova, 2003) Martin, Cutmore & Cribb, 2018	2018			Platyhelminthes	accepted
Magnaosimum brooksae	Martin, Crouch, Cutmore & Cribb, 2018	Magnaosimum brooksae	Martin, Crouch, Cutmore & Cribb, 2018	2018			Platyhelminthes	accepted
Microphallus ochotensis	Galaktionov & Blasco-Costa, 2018	Microphallus ochotensis	Galaktionov & Blasco-Costa, 2018	2018			Platyhelminthes	accepted
Parallelolebes australis	Martin, Ribu, Cutmore & Cribb, 2018	Parallelolebes australis	Martin, Ribu, Cutmore & Cribb, 2018	2018			Platyhelminthes	accepted
Parallelolebes elongatus	(Ozaki, 1937) Martin, Ribu, Cutmore & Cribb, 2018	Parallelolebes elongatus	(Ozaki, 1937) Martin, Ribu, Cutmore & Cribb, 2018	2018			Platyhelminthes	accepted
Parallelolebes virilis	Martin, Ribu, Cutmore & Cribb, 2018	Parallelolebes virilis	Martin, Ribu, Cutmore & Cribb, 2018	2018			Platyhelminthes	accepted
Pedunculacetabulum inopinipugnus	Martin, Cutmore & Cribb, 2018	Pedunculacetabulum inopinipugnus	Martin, Cutmore & Cribb, 2018	2018			Platyhelminthes	accepted
Phyllodistomum carangis	(MacCallum, 1913) Cutmore & Cribb, 2018	Phyllodistomum carangis	(MacCallum, 1913) Cutmore & Cribb, 2018	2018			Platyhelminthes	accepted
Phyllodistomum hyporhamphi	Cutmore & Cribb, 2018	Phyllodistomum hyporhamphi	Cutmore & Cribb, 2018	2018			Platyhelminthes	accepted
Phyllodistomum punctati	Jithila & Prasadan, 2018	Phyllodistomum punctati	Jithila & Prasadan, 2018	2018			Platyhelminthes	accepted
Bathycreadium mulli	Abdel-Gaber, Abdel-Ghaffar, Mehlhorn, Al Quraishy, Morsy & Maher, 2018	Bathycreadium mulli	Abdel-Gaber, Abdel-Ghaffar, Mehlhorn, Al Quraishy, Morsy & Maher, 2018	2018			Platyhelminthes	taxon inquirendum
Abyssopedunculus brevis	(Andres & Overstreet, 2013) Martin, Huston, Cutmore & Cribb, 2019	Abyssopedunculus brevis	(Andres & Overstreet, 2013) Martin, Huston, Cutmore & Cribb, 2019	2019			Platyhelminthes	accepted
Atriophallophorus winterbourni	Blasco-Costa, Seppälä, Feijen, Zajac, Klappert & Jokela, 2019	Atriophallophorus winterbourni	Blasco-Costa, Seppälä, Feijen, Zajac, Klappert & Jokela, 2019	2019			Platyhelminthes	accepted
Bathypodocotyle enkaimushi	(Blend, Kuramochi & Dronen, 2015) Miller, Huston, Cutmore & Cribb, 2019	Bathypodocotyle enkaimushi	(Blend, Kuramochi & Dronen, 2015) Miller, Huston, Cutmore & Cribb, 2019	2019			Platyhelminthes	accepted
Bathypodocotyle margolisi	(Gibson, 1995) Martin, Huston, Cutmore & Cribb, 2019	Bathypodocotyle margolisi	(Gibson, 1995) Martin, Huston, Cutmore & Cribb, 2019	2019			Platyhelminthes	accepted
Choerodonicola pentacerotis	(Machida & Araki, 2002) Martin, Huston, Cutmore & Cribb, 2019	Choerodonicola pentacerotis	(Machida & Araki, 2002) Martin, Huston, Cutmore & Cribb, 2019	2019			Platyhelminthes	accepted
Dendrorchis pampae	Monteiro, Wendt & Zebral, 2019	Dendrorchis pampae	Monteiro, Wendt & Zebral, 2019	2019			Platyhelminthes	accepted
Halosaurotrema halosauropsi	(Bray & Campbell, 1996) Martin, Huston, Cutmore & Cribb, 2019	Halosaurotrema halosauropsi	(Bray & Campbell, 1996) Martin, Huston, Cutmore & Cribb, 2019	2019			Platyhelminthes	accepted
Holsworthotrema chaoderma	Martin, Huston, Cutmore & Cribb, 2019	Holsworthotrema chaoderma	Martin, Huston, Cutmore & Cribb, 2019	2019			Platyhelminthes	accepted
Holsworthotrema enboubalichthys	Martin, Huston, Cutmore & Cribb, 2019	Holsworthotrema enboubalichthys	Martin, Huston, Cutmore & Cribb, 2019	2019			Platyhelminthes	accepted
Maritrema pichi	Capasso, D'Amico & Diaz, 2019	Maritrema pichi	Capasso, D'Amico & Diaz, 2019	2019			Platyhelminthes	accepted
Mesobathylebouria acanthogobii	(Yamaguti, 1951) Martin, Huston, Cutmore & Cribb, 2019	Mesobathylebouria acanthogobii	(Yamaguti, 1951) Martin, Huston, Cutmore & Cribb, 2019	2019			Platyhelminthes	accepted
Mesobathylebouria lanceolata	(Price, 1934) Martin, Huston, Cutmore & Cribb, 2019	Mesobathylebouria lanceolata	(Price, 1934) Martin, Huston, Cutmore & Cribb, 2019	2019			Platyhelminthes	accepted
Mesobathylebouria lobata	(Yamaguti, 1934) Martin, Huston, Cutmore & Cribb, 2019	Mesobathylebouria lobata	(Yamaguti, 1934) Martin, Huston, Cutmore & Cribb, 2019	2019			Platyhelminthes	accepted
Mesobathylebouria tinkerbellae	(Thompson & Margolis, 1987) Martin, Huston, Cutmore & Cribb, 2019	Mesobathylebouria tinkerbellae	(Thompson & Margolis, 1987) Martin, Huston, Cutmore & Cribb, 2019	2019			Platyhelminthes	accepted
Mesobathylebouria tohei	(Yamaguti, 1970) Martin, Huston, Cutmore & Cribb, 2019	Mesobathylebouria tohei	(Yamaguti, 1970) Martin, Huston, Cutmore & Cribb, 2019	2019			Platyhelminthes	accepted
Gaevskajatrema balistes	Karar, Blend, Mohamadain, Hassan, Khalifa & Dronen, 2020	Gaevskajatrema balistes	Karar, Blend, Mohamadain, Hassan, Khalifa & Dronen, 2020	2020			Platyhelminthes	accepted
Maritrema kostadinovae	Hernández-Orts, Capasso, Pinacho-Pinacho & García-Varela, 2020	Maritrema kostadinovae	Hernández-Orts, Capasso, Pinacho-Pinacho & García-Varela, 2020	2020			Platyhelminthes	accepted
Neopycnadena tendu	(Bray & Justine, 2007) Karar, Blend, Mohamadain, Hassan, Khalifa & Dronen, 2020	Neopycnadena tendu	(Bray & Justine, 2007) Karar, Blend, Mohamadain, Hassan, Khalifa & Dronen, 2020	2020			Platyhelminthes	accepted
Phyllodistomum kupermani	Petkevičiūtė, Zhokhov, Stunžėnas, Poddubnaya & Stanevičiūtė, 2020	Phyllodistomum kupermani	Petkevičiūtė, Zhokhov, Stunžėnas, Poddubnaya & Stanevičiūtė, 2020	2020			Platyhelminthes	accepted
Gorgoderina rosamondae	Velázquez-Urrieta & Ponce de León, 2021	Gorgoderina rosamondae	Velázquez-Urrieta & Ponce de León, 2021	2021			Platyhelminthes	accepted
Phyllodistomum isabelae	Pinacho-Pinacho, Sereno-Uribe, Hernández-Orts, García-Varela & Pérez-Ponce de León, 2021	Phyllodistomum isabelae	Pinacho-Pinacho, Sereno-Uribe, Hernández-Orts, García-Varela & Pérez-Ponce de León, 2021	2021			Platyhelminthes	accepted
Phyllodistomum romualdae	Pinacho-Pinacho, Sereno-Uribe, Hernández-Orts, García-Varela & Pérez-Ponce de León, 2021	Phyllodistomum romualdae	Pinacho-Pinacho, Sereno-Uribe, Hernández-Orts, García-Varela & Pérez-Ponce de León, 2021	2021			Platyhelminthes	accepted
Phyllodistomum scotti	Pinacho-Pinacho, Sereno-Uribe, Hernández-Orts, García-Varela & Pérez-Ponce de León, 2021	Phyllodistomum scotti	Pinacho-Pinacho, Sereno-Uribe, Hernández-Orts, García-Varela & Pérez-Ponce de León, 2021	2021			Platyhelminthes	accepted
Phyllodistomum simonae	Pinacho-Pinacho, Sereno-Uribe, Hernández-Orts, García-Varela & Pérez-Ponce de León, 2021	Phyllodistomum simonae	Pinacho-Pinacho, Sereno-Uribe, Hernández-Orts, García-Varela & Pérez-Ponce de León, 2021	2021			Platyhelminthes	accepted
Phyllodistomum virmantasi	Pinacho-Pinacho, Sereno-Uribe, Hernández-Orts, García-Varela & Pérez-Ponce de León, 2021	Phyllodistomum virmantasi	Pinacho-Pinacho, Sereno-Uribe, Hernández-Orts, García-Varela & Pérez-Ponce de León, 2021	2021			Platyhelminthes	accepted
Allopodocotyle palmi	Theisen, Neitemeier‑Duventester, Kleinertz, Suthar, Bray & Unger, 2022	Allopodocotyle palmi	Theisen, Neitemeier‑Duventester, Kleinertz, Suthar, Bray & Unger, 2022	2022			Platyhelminthes	accepted
Coitocaecum brayi	Vermaak, Smit & Kudlai, 2023	Coitocaecum brayi	Vermaak, Smit & Kudlai, 2023	2023			Platyhelminthes	accepted
Phyllodistomum pepirense	Dias, Pérez-Ponce de León, Silva & Abdallah in Dias, Pérez-Ponce de León, Silva, Vieira, Leite, Azevedo & Abdallah, 2023	Phyllodistomum pepirense	Dias, Pérez-Ponce de León, Silva & Abdallah in Dias, Pérez-Ponce de León, Silva, Vieira, Leite, Azevedo & Abdallah, 2023	2023			Platyhelminthes	accepted

## Sheet: Nematoda
ScientificName_original	Authority	ScientificName_accepted	Authority_accepted	Year erected	Year unaccepted	Longevity	Phylum	taxonomicStatus	Unacceptreason	Additional information
Anisakis marina	(Linnaeus, 1767)	Anisakis simplex	sensu Davey, 1971	1767	1971	204	Nematoda	unaccepted	Superseded combination
Cucullanus muticus	Müller, 1777	Cucullanus cirratus	Müller, 1777	1777			Nematoda	unaccepted	Synonym
Cucullanus cirratus	Müller, 1777	Cucullanus cirratus	Müller, 1777	1777			Nematoda	accepted
Cucullanus marinus	Müller, 1779	Cucullanus cirratus	Müller, 1777	1779			Nematoda	unaccepted	Synonym
Dacnitis marina	Muller, 1779	Dacnitis marina	Muller, 1779	1779			Nematoda	taxon inquirendum
Cucullanus cirrhatus	Pallas, 1781	Cucullanus cirratus	Müller, 1777	1781			Nematoda	unaccepted	Synonym
Cucullanus viviparus	Bloch, 1782	Camallanus lacustris	(Zoega in Müller, 1776) Railliet & Henry, 1915	1782	1915	133	Nematoda	unaccepted	junior subjective synonym
Cucullanus ascaroides	Goeze, 1782	Goezia ascaroides	(Goeze, 1782) Railliet & Henry, 1915	1782	1915	133	Nematoda	unaccepted	superseded combination
Cucullanus anguillae	Schrank, 1788	Camallanus lacustris	(Zoega in Müller, 1776) Railliet & Henry, 1915	1788			Nematoda	unaccepted	junior subjective synonym
Cucullanus percae	Schrank, 1788	Camallanus lacustris	(Zoega in Müller, 1776) Railliet & Henry, 1915	1788			Nematoda	unaccepted	junior subjective synonym
Cucullanus cernuae	Gmelin, 1790	Camallanus lacustris	(Zoega in Müller, 1776) Railliet & Henry, 1915	1790			Nematoda	unaccepted	junior subjective synonym
Cucullanus lacustris	(Zoega in Müller, 1776) Gmelin, 1790	Camallanus lacustris	(Zoega in Müller, 1776) Railliet & Henry, 1915	1790	1915	125	Nematoda	unaccepted	Superseded combination
Cucullanus acipenseris	Abildgard, 1790	Cucullanus acipenseris	Abildgard, 1790	1790			Nematoda	accepted
Cucullanus percae	Abildgard, 1790	Cucullanus percae	Abildgard, 1790	1790			Nematoda	accepted
Truttaedacnitis truttae	(Fabricius, 1794)	Cucullanus truttae	Fabricius, 1794	1794	1979	185	Nematoda	unaccepted	Superseded combination	Moravec 1979 Folia Parasit. 26;295-307
Cucullanus truttae	Fabricius, 1794	Cucullanus truttae	Fabricius, 1794	1794			Nematoda	accepted
Cucullanus lucii	Viborg, 1795	Camallanus lacustris	(Zoega in Müller, 1776) Railliet & Henry, 1915	1795			Nematoda	unaccepted	junior subjective synonym
Cystidicola farionis	Fischer, 1798	Cystidicola farionis	Fischer, 1798	1798			Nematoda	accepted
Dacnitis globosa	(Zeder, 1800) Dujardin, 1845	Cucullanus truttae	Fabricius, 1794	1800	1845	45	Nematoda	unaccepted	junior subjective synonym
Cucullanus globosus	Zeder, 1800	Cucullanus truttae	Fabricius, 1794	1800	1845	45	Nematoda	unaccepted	Synonym
Cucullanus armatus	Zeder, 1800	Camallanus lacustris	(Zoega in Müller, 1776) Railliet & Henry, 1915	1800	1915	115	Nematoda	unaccepted	junior subjective synonym
Cucullanus coronatus	Zeder, 1800	Camallanus lacustris	(Zoega in Müller, 1776) Railliet & Henry, 1915	1800	1915	115	Nematoda	unaccepted	junior subjective synonym
Cucullanus elegans	Zeder, 1800	Camallanus lacustris	(Zoega in Müller, 1776) Railliet & Henry, 1915	1800	1915	115	Nematoda	unaccepted	junior subjective synonym
Cucullanus papillosus	Zeder, 1800	Camallanus lacustris	(Zoega in Müller, 1776) Railliet & Henry, 1915	1800	1915	115	Nematoda	unaccepted	junior subjective synonym
Goezia inermis	Zeder, 1800	Spinitectus inermis	(Zeder, 1800) Yorke & Maplestone, 1926	1800	1926	126	Nematoda	unaccepted	superseded combination
Heterotyphlum obtusocaudatum	(Zeder, 1800)	Heterotyphlum obtusocaudatum	(Zeder, 1800)	1800			Nematoda	nomen dubium
Fissula cystidicola	Lamarck, 1801	Cystidicola farionis	Fischer, 1798	1801	1908	107	Nematoda	unaccepted	junior subjective synonym	Shipley 1908 Parasitology 1(2) 190-192
Goezia armata	Rudolphi, 1801	Goezia ascaroides	(Goeze, 1782) Railliet & Henry, 1915	1801	1915	114	Nematoda	unaccepted	junior subjective synonym
Cucullanus platessae	Rudolf, 1801	Cucullanus platessae	Rudolf, 1801	1801			Nematoda	accepted
Cucullanus alatus	Rudolphi, 1802	Camallanus lacustris	(Zoega in Müller, 1776) Railliet & Henry, 1915	1802			Nematoda	unaccepted	junior subjective synonym
Thynnascaris aduncum	Rudolphi	Hysterothylacium aduncum	(Rudolphi, 1802) Deardorff & Overstreet, 1981	1802	1981	179	Nematoda	unaccepted	Superseded combination
Contracaecum aduncum	(Rudolphi, 1802)	Hysterothylacium aduncum	(Rudolphi, 1802) Deardorff & Overstreet, 1981	1802	1981	179	Nematoda	unaccepted	Superseded combination
Cucullanus heterochrous	Rudolphi, 1802	Cucullanus heterochrous	Rudolphi, 1802	1802			Nematoda	accepted
Cucullanus foveolatus	Rudolphi, 1809	Cucullanus cirratus	Müller, 1777	1809	2017	208	Nematoda	unaccepted	Synonym	Moravec Justine 2017 Folia Parasit. 64: 011
Hysterothylacium clavatum	(Rudolphi, 1809)	Hysterothylacium aduncum	(Rudolphi, 1802) Deardorff & Overstreet, 1981	1809	1995	186	Nematoda	unaccepted	Synonym	Petter and Cabaret 1995 Parasite 2, 217-230
Dacnitis sphaerocephala	(Rudolphi, 1809)	Cucullanus sphaerocephalus	(Rudolphi, 1809) Baylis, 1939	1809	1939	130	Nematoda	unaccepted	Superseded combination
Contracaecum variegatum	(Rudolphi, 1809)	Contracaecum variegatum	(Rudolphi, 1809)	1809			Nematoda	accepted
Cucullanus truncatus	Rudolphi, 1814	Camallanus truncatus	(Rudolphi, 1814) Railliet & Henry, 1915	1814	1915	101	Nematoda	unaccepted	superseded combination
Cucullanus tincae	Rudolphi, 1819	Camallanus lacustris	(Zoega in Müller, 1776) Railliet & Henry, 1915	1819			Nematoda	unaccepted	junior subjective synonym
Cucullanus soleae	Rudolphi, 1819	Cucullanus heterochrous	Rudolphi, 1802	1819	1984	165	Nematoda	unaccepted	Synonym	Lebre, Petter, 1984 Bull. Mus. Nat. d;Hist. Nat. 6: 999-1005
Cucullanus melanocephalus	Rudolphi, 1819	Camallanus melanocephalus	(Rudolphi, 1819)	1819	1931	112	Nematoda	unaccepted	Superseded combination	Tornquist 1931 Goteborgs K. Vetensko. Vittersamh. Handl. Femte Foljden ser.B, 2: 441pp
Cucullanus minutus	Rudolphi, 1819	Cucullanellus minutus	(Rudolphi, 1819) Törnquist, 1931	1819	1931	112	Nematoda	unaccepted	Superseded combination
Ophiostoma sphaerocephalum	(Rudolphi, 1809) Rudolphi, 1819;	Cucullanus sphaerocephalus	(Rudolphi, 1809) Baylis, 1939	1819	1939	120	Nematoda	unaccepted	superseded combination
Camallanus melanocephalus	(Rudolphi, 1819)	Onchophora melanocephala	(Rudolphi, 1819) Baudin-Laurencin, 1971	1819	1971	152	Nematoda	unaccepted	Superseded combination
Paranisakis pastinacae	(Rudolphi, 1819)	Mawsonascaris pastinacae	(Rudolphi, 1819) Sprent, 1990	1819	1990	171	Nematoda	unaccepted	Superseded combination
Cucullanus abbreviatus	Rudolphi, 1819	Cucullanus abbreviatus	Rudolphi, 1819	1819			Nematoda	accepted
Cucullanus orthagorisci	(Rudolphi, 1819)	Cucullanus orthagorisci	(Rudolphi, 1819)	1819			Nematoda	accepted
Dichelyne (Cucullanellus) minutus	(Rudolphi, 1819)	Dichelyne (Cucullanellus) minutus	(Rudolphi, 1819)	1819			Nematoda	accepted
Dichelyne abbreviatus	(Rudolphi, 1819)	Dichelyne abbreviatus	(Rudolphi, 1819)	1819			Nematoda	accepted
Contracaecum pedum	(Deslongchamps, 1824)	Contracaecum pedum	(Deslongchamps, 1824)	1824			Nematoda	nomen dubium
Goezia spinulosa	(Diesing, 1839)	Goezia spinulosa	(Diesing, 1839)	1839			Nematoda	accepted
Dacnitis praecincta	Dujardin, 1845	Cucullanus praecinctus	(Dujardin, 1845)	1845			Nematoda	unaccepted	superseded combination
Dacnitis esuriens	Dujardin, 1845	Cucullanus heterochrous	Rudolphi, 1802	1845	1984	139	Nematoda	unaccepted	Synonym	Lebre, Petter, 1984 Bull. Mus. Nat. d;Hist. Nat. 6: 999-1005
Dacnitis squali	Dujardin, 1845	Cucullanus squali	(Dujardin, 1845) Diesing, 1851	1845	1851	6	Nematoda	unaccepted	superseded combination
Dacnitis hians	Dujardin, 1845	Cucullanus hians	(Dujardin, 1845) Petter, 1974	1845	1974	129	Nematoda	unaccepted	superseded combination
Anisakis simplex	(Rudolphi, 1809) Dujardin, 1845	Anisakis simplex	(Rudolphi, 1809) Dujardin, 1845	1845			Nematoda	accepted
Cucullanus praecinctus	(Dujardin, 1845)	Cucullanus praecinctus	(Dujardin, 1845)	1845			Nematoda	accepted
Serpinema microcephalus	(Dujardin, 1845)	Serpinema microcephalus	(Dujardin, 1845)	1845			Nematoda	accepted
Contracaecum scombricum	(Dujardin, 1845)			1845			Nematoda	nomen nudum
Contracaecum papilligerum	(Creplin, 1846)	Contracaecum papilligerum	(Creplin, 1846)	1846			Nematoda	accepted
Onchophora neglecta	Diesing, 1851	Onchophora melanocephala	(Rudolphi, 1819) Baudin-Laurencin, 1971	1851	1999	148	Nematoda	unaccepted	Synonym	Moravec, Kohn, Santos 1999 Parasite, 6. 79-84
Anisakis insignis	(Diesing, 1851)	Anisakis insignis	(Diesing, 1851)	1851			Nematoda	taxon inquirendum
Cucullanus squali	(Dujardin, 1845) Diesing, 1851	Cucullanus squali	(Dujardin, 1845) Diesing, 1851	1851			Nematoda	taxon inquirendum
Serpinema trispinosum	(Leidy, 1852)	Serpinema trispinosum	(Leidy, 1852)	1852			Nematoda	accepted
Contracaecum mulli	(Wedl, 1855)	Contracaecum mulli	(Wedl, 1855)	1855			Nematoda	accepted
Dacnitis gadorum	Van Beneden, 1858	Cucullanus cirratus	Müller, 1777	1858			Nematoda	unaccepted	Synonym
Cucullanus papilliferus	Molin, 1858	Cucullanus sphaerocephalus	(Rudolphi, 1809) Baylis, 1939	1858			Nematoda	unaccepted	Synonym
Dacnitis attenuata	Molin, 1858	Cucullanus attenuatus	(Molin, 1858) Barreto, 1918	1858	1918	60	Nematoda	unaccepted	superseded combination
Dacnitis rotundata	Molin, 1859	Cucullanus rotundatus	(Molin, 1859) Barreto, 1918	1859	1918	59	Nematoda	unaccepted	superseded combination
Goezia kollari	(Molin, 1859)	Goezia kollari	(Molin, 1859)	1859			Nematoda	taxon inquirendum
Dacnitis fusiformis	Molin, 1860	Dichelyne minutus	(Rudolphi, 1819)	1860			Nematoda	unaccepted	Synonym
Cucullanus fusiformis	(Molin, 1860)	Dichelyne minutus	(Rudolphi, 1819)	1860	2001	141	Nematoda	unaccepted	Synonym	Køie 2001 Folia Paras. 48. 304-310
Conocephalus typicus	Diesing, 1860	Anisakis typica	(Diesing, 1860) Baylis, 1920	1860	1920	60	Nematoda	unaccepted	Superseded combination
Cucullanus laeviconchus	Wedl, 1861	Procamallanus (Procamallanus) laeviconchus	(Wedl, 1861)	1861	1915	54	Nematoda	unaccepted	Superseded combination	Railliet and Henry 1915
Procamallanus (Procamallanus) laeviconchus	(Wedl, 1861)	Procamallanus (Procamallanus) laeviconchus	(Wedl, 1861)	1861			Nematoda	accepted
Ancyracanthus impar	Schneider, 1866	Cystidicola farionis	Fischer, 1798	1866	1934	68	Nematoda	unaccepted	junior subjective synonym	Baylis 1934 logical notes. Ann. Mag. Nat. Hist., se 14:115-121.
Ascarophis morrhuae	van Beneden, 1871	Ascarophis morrhuae	van Beneden, 1871	1871			Nematoda	accepted
Cucullanus pachystomus	Linstow, 1873	Rhabdochona denudata	(Dujardin, 1845) Railliet, 1916	1873	1916	43	Nematoda	unaccepted	junior subjective synonym
Anisakis patagonica	(von Linstow, 1880)	Anisakis simplex	sensu Davey, 1971	1880	1971	91	Nematoda	unaccepted	Superseded combination
Spinitectus oviflagellis	Fourment, 1883	Spinitectus oviflagellis	Fourment, 1883	1883			Nematoda	accepted
Cucullanus tridentatus	Drasche, 1884	Camallanus tridentatus	(Drasche, 1884)	1884	1915	31	Nematoda	unaccepted	superseded combination	Railliet 1915
Camallanus tridentatus	(Drasche, 1884)	Camallanus tridentatus	(Drasche, 1884)	1884			Nematoda	accepted
Terranova serrata	(Drasche, 1884)	Terranova serrata	(Drasche, 1884)	1884			Nematoda	taxon inquirendum
Contracaecum diomedeae	(Linstow, 1888)	Anisakis diomedeae	(Linstow)	1888	1961	73	Nematoda	unaccepted	Superseded combination	Yamaguti 1961 Systema Helminthum. II Nematodes of vertebrates
Anisakis kükenthalii	(Cobb, 1889) Baylis, 1920	Anisakis kuekenthalii	(Cobb, 1889) Baylis, 1920	1889			Nematoda	unaccepted	Original use of diacritic (umlaut)
Peritrachelius typicus	(Diesing, 1861) Jaegerskiold, 1894	Anisakis typica	(Diesing, 1860) Baylis, 1920	1894	1920	26	Nematoda	unaccepted	Superseded combination
Dacnitis longicollis	Stossich, 1899	Cucullanus longicollis	(Stossich, 1899)	1899			Nematoda	unaccepted	superseded combination
Cucullanus longicollis	(Stossich, 1899)	Cucullanus longicollis	(Stossich, 1899)	1899			Nematoda	accepted
Cucullanus globosus	Zeder in Linton, 1901	Cucullanus cirratus	Müller, 1777	1901			Nematoda	unaccepted	Synonym
Terranova quadrata	(Linton, 1901)	Terranova quadrata	(Linton, 1901)	1901			Nematoda	taxon inquirendum
Dichelyne (Dichelyne) fossor	Jägerskiöld, 1902	Dichelyne (Dichelyne) fossor	Jägerskiöld, 1902	1902			Nematoda	accepted
Contracaecum ceylanicum	(Linstow, 1904)	Contracaecum ceylanicum	(Linstow, 1904)	1904			Nematoda	accepted
Contracaecum filiforme	(Stossich, 1904)	Contracaecum filiforme	(Stossich, 1904)	1904			Nematoda	taxon inquirendum
Paranisakis quadrata	(von Linstow, 1905)	Paranisakis quadrata	(von Linstow, 1905)	1905			Nematoda	taxon inquirendum
Contracaecum rectangulum	(von Linstow, 1907)	Contracaecum rectangulum	(von Linstow, 1907)	1907			Nematoda	accepted
Cucullanus stelmioides	(Vessichelli, 1910)	Cucullanus truttae	Fabricius, 1794	1910	1977	67	Nematoda	unaccepted	Synonym	Moravec Malmquist 1977 Folia parasit. 24; 323-329
Dacnitis stelmoides	Vessichelli, 1910	Cucullanus stelmioides	(Vessichelli, 1910)	1910	1971	61	Nematoda	unaccepted	superseded combination
Contracaecum spiculigerum	(Rudolphi, 1809) Railliet & Henry, 1912	Contracaecum rudolphii	Hartwich, 1964	1912	1964	52	Nematoda	unaccepted	Synonym - renamed rudolphii
Dacnitis callichroi	Stewart, 1914	Cucullanus callichroi	(Stewart, 1914) Barreto, 1922	1914	1922	8	Nematoda	unaccepted	superseded combination
Dacnitis laevis	Heitz in Zschokke & Heitz, 1914	Cucullanus truttae	Fabricius, 1794	1914	1971	57	Nematoda	unaccepted	Synonym
Contracaecum scotti	(Leiper & Atkinson, 1914)	Contracaecum scotti	(Leiper & Atkinson, 1914)	1914			Nematoda	accepted
Terranova antarctica	Leiper & Atkinson, 1914	Terranova antarctica	Leiper & Atkinson, 1914	1914			Nematoda	taxon inquirendum
Kathleena radiata	(Linstow, 1907) Leiper & Atkinson, 1915	Contracaecum radiatum	(Linstow, 1907) Baylis, 1920	1915	1920	5	Nematoda	unaccepted	Superseded combination
Camallanus lacustris	(Zoega in Müller, 1776) Railliet & Henry, 1915	Camallanus lacustris	(Zoega in Müller, 1776) Railliet & Henry, 1915	1915			Nematoda	accepted
Camallanus truncatus	(Rudolphi, 1814) Railliet & Henry, 1915	Camallanus truncatus	(Rudolphi, 1814) Railliet & Henry, 1915	1915			Nematoda	accepted
Goezia annulata	(Molin, 1859) Railliet & Henry, 1915	Goezia annulata	(Molin, 1859) Railliet & Henry, 1915	1915			Nematoda	accepted
Goezia ascaroides	(Goeze, 1782) Railliet & Henry, 1915	Goezia ascaroides	(Goeze, 1782) Railliet & Henry, 1915	1915			Nematoda	accepted
Raphidascaris (Raphidascaris) acus	(Bloch, 1779) Railliet & Henry, 1915	Raphidascaris (Raphidascaris) acus	(Bloch, 1779) Railliet & Henry, 1915	1915			Nematoda	accepted
Spinitectus cristatus	Railliet & Henry, 1915	Spinitectus cristatus	Railliet & Henry, 1915	1915			Nematoda	accepted
Serradacnitis serrata	Lane, 1916	Cucullanus serratus	(Lane, 1916)	1916	1922	6	Nematoda	unaccepted	superseded combination	Barreto 1922 Mem. Inst. Osw. Cruz., 14, 68-88
Serradacnitis squali	(Dujardin, 1845) Lane, 1916	Cucullanus squali	(Dujardin, 1845) Diesing, 1851	1916	1922	6	Nematoda	unaccepted	superseded combination	Barreto 1922 Mem. Inst. Osw. Cruz., 14, 68-88
Bulbodacnitis globosa	(Zeder, 1800) Lane, 1916	Cucullanus truttae	Fabricius, 1794	1916			Nematoda	unaccepted	junior subjective synonym
Bulbodacnitis bulbosa	Lane, 1916	Cucullanus bulbosus	(Lane, 1916) Barreto, 1918	1916	1918	2	Nematoda	unaccepted	superseded combination
Contracaecum multipapillosum	Skrjabin, 1916	Contracaecum multipapillatum	(Drasche, 1882) Lucker, 1941	1916	1941	25	Nematoda	unaccepted	Synonym
Cystidicola salmonicola	Ishii, 1916	Salvelinema salmonicola	(Ishii, 1916) Margolis, 1966	1916	1966	50	Nematoda	unaccepted	Superseded combination
Contracaecum punctatum	(Gedoelst, 1916)	Contracaecum punctatum	(Gedoelst, 1916)	1916			Nematoda	accepted
Contracaecum rodhaini	(Gedoelst, 1916)	Contracaecum rodhaini	(Gedoelst, 1916)	1916			Nematoda	accepted
Contracaecum tricuspe	(Gedoelst, 1916)	Contracaecum tricuspe	(Gedoelst, 1916)	1916			Nematoda	accepted
Cucullanus clitellarius	Ward & Magath, 1916	Cucullanus clitellarius	Ward & Magath, 1916	1916			Nematoda	accepted
Cucullanus serratus	(Lane, 1916)	Cucullanus serratus	(Lane, 1916)	1916			Nematoda	accepted
Contracaecum siluricola	(Gedoelst, 1916)			1916			Nematoda	nomen dubium
Dacnitoides cotylphora	Ward & Magath, 1917	Dichelyne cotylophora	(Ward & Magath, 1917)	1917	1931	14	Nematoda	unaccepted	Superseded combination	Tornquist 1931 Goteb. kungl. Vet.-och Vett.-samh. Handl. Ser. B. 2: 1-441.
Camallanus ancylodirus	Ward & Magath, 1917	Camallanus ancylodirus	Ward & Magath, 1917	1917			Nematoda	accepted
Dichelyne cotylophora	(Ward & Magath, 1917)	Dichelyne cotylophora	(Ward & Magath, 1917)	1917			Nematoda	accepted
Hysterothylacium brachyurum	Ward & Magath, 1917	Hysterothylacium brachyurum	Ward & Magath, 1917	1917			Nematoda	accepted
Spinitectus gracilis	Ward & Magath, 1917	Spinitectus gracilis	Ward & Magath, 1917	1917			Nematoda	accepted
Hysterothylacium cayugensis	Wigdor, 1918	Raphidascaris (Raphidascaris) acus	(Bloch, 1779) Railliet & Henry, 1915	1918	1984	66	Nematoda	unaccepted	Synonym	Smith 1984 Canad. J. Zool. 62. 685-694
Cucullanus bulbosus	(Lane, 1916) Barreto, 1918	Cucullanus bulbosus	(Lane, 1916) Barreto, 1918	1918			Nematoda	accepted
Cucullanus pulcherrimus	Barreto, 1918	Cucullanus pulcherrimus	Barreto, 1918	1918			Nematoda	accepted
Cucullanus attenuatus	(Molin, 1858) Barreto, 1918	Cucullanus attenuatus	(Molin, 1858) Barreto, 1918	1918			Nematoda	taxon inquirendum
Cucullanus rotundatus	(Molin, 1859) Barreto, 1918	Cucullanus rotundatus	(Molin, 1859) Barreto, 1918	1918			Nematoda	taxon inquirendum
Contracaecum clavatum	(Rudolphi, 1809) Baylis, 1920	Hysterothylacium clavatum	(Rudolphi, 1809) Deardorff & Overstreet, 1980	1920	1980	60	Nematoda	unaccepted	Superseded combination	Deardorff & Overstreet 1980 Proc. Biol Soc. Wash. 93
Contracaecum falcigerum	(Railliet & Henry, 1907) Baylis, 1920	Contracaecum radiatum	(Linstow, 1907) Baylis, 1920	1920	1937	17	Nematoda	unaccepted	Synonym	Synonymised in Baylis 1937
Anisakis kuekenthalii	(Cobb, 1889) Baylis, 1920	Anisakis simplex	sensu Davey, 1971	1920	1971	51	Nematoda	unaccepted	Superseded combination
Anisakis rosmari	(Baylis, 1916) Baylis, 1920	Anisakis simplex	sensu Davey, 1971	1920	1971	51	Nematoda	unaccepted	Superseded combination
Anisakis similis	(Baird, 1853) Baylis, 1920	Anisakis similis	(Baird, 1853) Baylis, 1920	1920			Nematoda	accepted
Anisakis typica	(Diesing, 1860) Baylis, 1920	Anisakis typica	(Diesing, 1860) Baylis, 1920	1920			Nematoda	accepted
Contracaecum microcephalum	(Rudolphi, 1809) Baylis, 1920	Contracaecum microcephalum	(Rudolphi, 1809) Baylis, 1920	1920			Nematoda	accepted
Contracaecum micropapillatum	(Stossich, 1890) Baylis, 1920	Contracaecum micropapillatum	(Stossich, 1890) Baylis, 1920	1920			Nematoda	accepted
Contracaecum osculatum	(Rudolphi, 1802) Baylis, 1920	Contracaecum osculatum	(Rudolphi, 1802) Baylis, 1920	1920			Nematoda	accepted
Contracaecum ovale	(Linstow, 1907) Baylis, 1920	Contracaecum ovale	(Linstow, 1907) Baylis, 1920	1920			Nematoda	accepted
Contracaecum radiatum	(Linstow, 1907) Baylis, 1920	Contracaecum radiatum	(Linstow, 1907) Baylis, 1920	1920			Nematoda	accepted
Heterotyphlum himantolophi	Spaul, 1920	Heterotyphlum himantolophi	Spaul, 1920	1920			Nematoda	nomen dubium
Anisakis dussumierii	(van Beneden, 1870) Baylis, 1920	Anisakis dussumierii	(van Beneden, 1870) Baylis, 1920	1920			Nematoda	taxon inquirendum
Cystidicola fujii	Fujita, 1921	Rhabdochona oncorhynchi	(Fujita, 1921) Fujita, 1927	1921	1927	6	Nematoda	unaccepted	junior subjective synonym
Cystidicola onchorhynchi	Fujita, 1921	Rhabdochona oncorhynchi	(Fujita, 1921) Fujita, 1927	1921	1927	6	Nematoda	unaccepted	Superseded combination
Cucullanus cirratus	Müller (Partim) in Barreto, 1922	Dichelyne minutus	(Rudolphi, 1819)	1922			Nematoda	unaccepted	Synonym
Contracaecum incurvum	(Rudolphi, 1819) Baylis & Daubney, 1922	Hysterothylacium incurvum	(Rudolphi, 1819) Deardorff & Overstreet, 1980	1922	1935	13	Nematoda	unaccepted	Superseded combination
Contracaecum engonium	Baylis & Daubney, 1922	Contracaecum engonium	Baylis & Daubney, 1922	1922			Nematoda	accepted
Cucullanus dodsworthi	Barreto, 1922	Cucullanus dodsworthi	Barreto, 1922	1922			Nematoda	accepted
Cucullanus draschei	Barretto, 1922	Cucullanus draschei	Barretto, 1922	1922			Nematoda	accepted
Cucullanus lintoni	Barreto, 1922	Cucullanus lintoni	Barreto, 1922	1922			Nematoda	accepted
Serpinema kachugae	(Baylis & Daubney, 1922)	Serpinema kachugae	(Baylis & Daubney, 1922)	1922			Nematoda	accepted
Cucullanus callichroi	(Stewart, 1914) Barreto, 1922	Cucullanus callichroi	(Stewart, 1914) Barreto, 1922	1922			Nematoda	taxon inquirendum
Cucullanus stossichi	Barreto, 1922	Cucullanus stossichi	Barreto, 1922	1922			Nematoda	taxon inquirendum
Spirocamallanus spiralis	(Baylis, 1923)	Procamallanus (Spirocamallanus) spiralis	Baylis, 1923	1923	1923	0	Nematoda	unaccepted	Superseded combination
Contracaecum fabri	(Rudolphi, 1819) Baylis, 1923	Hysterothylacium fabri	(Rudolphi, 1819) Deardorff & Overstreet, 1980	1923	1980	57	Nematoda	unaccepted	Superseded combination
Anisakis physeteris	Baylis, 1923	Skrjabinisakis physeteris	(Baylis, 1923) Safonova, Voronova & Vainutis, 2021	1923	2021	98	Nematoda	unaccepted	superseded combination
Contracaecum andersoni	Vevers, 1923	Contracaecum andersoni	Vevers, 1923	1923			Nematoda	accepted
Contracaecum haliaeti	Baylis & Daubney, 1923	Contracaecum haliaeti	Baylis & Daubney, 1923	1923			Nematoda	accepted
Contracaecum praestriatum	Monnig, 1923	Contracaecum praestriatum	Monnig, 1923	1923			Nematoda	accepted
Cucullanus barbi	Baylis, 1923	Cucullanus barbi	Baylis, 1923	1923			Nematoda	accepted
Cucullanus carettae	Baylis, 1923	Cucullanus carettae	Baylis, 1923	1923			Nematoda	accepted
Cucullanus clarotis	Baylis, 1923	Cucullanus clarotis	Baylis, 1923	1923			Nematoda	accepted
Paranisakis squatinae	Baylis, 1923	Paranisakis squatinae	Baylis, 1923	1923			Nematoda	accepted
Procamallanus (Spirocamallanus) spiralis	Baylis, 1923	Procamallanus (Spirocamallanus) spiralis	Baylis, 1923	1923			Nematoda	accepted
Contracaecum turkestanicum	Skrjabin, 1923			1923			Nematoda	nomen dubium
Ascarophis ovotrichiura	(Skrjabin, 1924)	Capillospirura ovotrichiurua	Skrjabin, 1924	1924	1982	58	Nematoda	unaccepted	Superseded combination	Appy & Anderson 1982 Canad. J. Zool. 60(2).
Capillospirura ovotrichiurua	Skrjabin, 1924	Capillospirura ovotrichiurua	Skrjabin, 1924	1924			Nematoda	accepted
Contracaecum magnipapillatum	Chapin, 1925	Contracaecum magnipapillatum	Chapin, 1925	1925			Nematoda	accepted
Contracaecum turgidum	Chapin, 1925	Contracaecum turgidum	Chapin, 1925	1925			Nematoda	accepted
Metabronema magnum	(Taylor, 1925) Yorke & Maplestone, 1926	Metabronema magnum	(Taylor, 1925) Yorke & Maplestone, 1926	1925			Nematoda	accepted
Contracaecum matwejewi	Layman & Mudrezova, 1926	Contracaecum matwejewi	Layman & Mudrezova, 1926	1926			Nematoda	accepted
Paracamallanus cyathopharynx	(Baylis, 1923) Yorke & Maplestone, 1926	Paracamallanus cyathopharynx	(Baylis, 1923) Yorke & Maplestone, 1926	1926			Nematoda	accepted
Spinitectus inermis	(Zeder, 1800) Yorke & Maplestone, 1926	Spinitectus inermis	(Zeder, 1800) Yorke & Maplestone, 1926	1926			Nematoda	accepted
Paranisakis taeniurae	Thwaite, 1927	Mawsonascaris pastinacae	(Rudolphi, 1819) Sprent, 1990	1927	1994	67	Nematoda	unaccepted	Synonym	Bruce, Adlard, Cannon 1994 Invertebr, Taxon. 8, 583-674
Cucullanus tripapillatus	Gendre, 1927	Dichelyne tripapillatus	(Gendre, 1927)	1927	1931	4	Nematoda	unaccepted	Superseded combination	Tornquist 1931 Goteb. kungl. Vet.-och Vett.-samh. Handl. Ser. B. 2: 1-441.
Cucullanus mauritanicus	Genre, 1927	Dichelyne mauritanicus	(Gendre, 1928)	1927	1928	1	Nematoda	unaccepted	Superseded combination
Raphidascaris diodonis	Thwaite, 1927	Ryjikovascaris diodonis	(Thwaite, 1927) Mozgovoi, 1950	1927	1950	23	Nematoda	unaccepted	Superseded combination, taxon inquirendum
Camallanus cotti	Fujita, 1927	Camallanus cotti	Fujita, 1927	1927			Nematoda	accepted
Cucullanus australiensis	Baylis, 1927	Cucullanus australiensis	Baylis, 1927	1927			Nematoda	accepted
Cucullanus chrysophrydis	Gendre, 1927	Cucullanus chrysophrydis	Gendre, 1927	1927			Nematoda	accepted
Dichelyne (Cucullanellus) tripapillatus	(Gendre, 1927)	Dichelyne (Cucullanellus) tripapillatus	(Gendre, 1927)	1927			Nematoda	accepted
Spinitectus gigi	Fujita, 1927	Spinitectus gigi	Fujita, 1927	1927			Nematoda	accepted
Cucullanus incertus	Gendre, 1927			1927			Nematoda	nomen dubium
Raphidascaris gigi	Fujita, 1928	Raphidascaris (Ichthyascaris) biwakoensis	Fujita, 1928	1928	1935	7	Nematoda	unaccepted	Synonym	Yamaguti 1935 Japanese Journal of Zoology, 6, 337– 386.
Raphidascaris plecoglossi	Fujita, 1928	Raphidascaris (Ichthyascaris) biwakoensis	Fujita, 1928	1928	1935	7	Nematoda	unaccepted	Synonym	Yamaguti 1935 Japanese Journal of Zoology, 6, 337– 386.
Ichthyanisakis monodi	Gendre, 1928	Paranisakis monodi	(Gendre, 1928)	1928	1928	0	Nematoda	unaccepted	Superseded combination
Procamallanus inopinatus	Travassos, Artigas & Pereira, 1928	Procamallanus (Spirocamallanus) inopinatus	Travassos, Artigas & Pereira, 1928	1928	1928	0	Nematoda	unaccepted	superseded combination
Spirocamallanus inopinatus	(Travassos, Artigas & Pereira, 1928)	Procamallanus (Spirocamallanus) inopinatus	Travassos, Artigas & Pereira, 1928	1928	1928	0	Nematoda	unaccepted	superseded combination
Procamallanus rarus	Travassos, Artigas & Pereira, 1928	Procamallanus (Spirocamallanus) rarus	Travassos, Artigas & Pereira, 1928	1928	1928	0	Nematoda	unaccepted	Superseded combination
Spirocamallanus rarus	(Travassos, Artigas & Pereira, 1928)	Procamallanus (Spirocamallanus) rarus	Travassos, Artigas & Pereira, 1928	1928	1928	0	Nematoda	unaccepted	Superseded combination
Raphidascaris (Ichthyascaris) biwakoensis	Fujita, 1928	Ichthyascaris biwakoensis	(Fujita, 1928) Bruce, 1990	1928	1990	62	Nematoda	unaccepted	Superseded combination
Cucullanus interrogativus	Travassos, Artigas & Pereira, 1928	Cucullanus interrogativus	Travassos, Artigas & Pereira, 1928	1928			Nematoda	accepted
Cucullanus pinnai	Travassos, Artigas & Pereira, 1928	Cucullanus pinnai	Travassos, Artigas & Pereira, 1928	1928			Nematoda	accepted
Cystidicoloides fischeri	(Travassos, Artigas & Pereira, 1928)	Cystidicoloides fischeri	(Travassos, Artigas & Pereira, 1928)	1928			Nematoda	accepted
Dichelyne mauritanicus	(Gendre, 1928)	Dichelyne mauritanicus	(Gendre, 1928)	1928			Nematoda	accepted
Neocucullanus neocucullanus	Travassos, Artigas & Pereira, 1928	Neocucullanus neocucullanus	Travassos, Artigas & Pereira, 1928	1928			Nematoda	accepted
Procamallanus (Spirocamallanus) inopinatus	Travassos, Artigas & Pereira, 1928	Procamallanus (Spirocamallanus) inopinatus	Travassos, Artigas & Pereira, 1928	1928			Nematoda	accepted
Procamallanus (Spirocamallanus) rarus	Travassos, Artigas & Pereira, 1928	Procamallanus (Spirocamallanus) rarus	Travassos, Artigas & Pereira, 1928	1928			Nematoda	accepted
Spinitectus asperus	Travassos, Artigas & Pereira, 1928	Spinitectus asperus	Travassos, Artigas & Pereira, 1928	1928			Nematoda	accepted
Spinitectus carolini	Holl, 1928	Spinitectus carolini	Holl, 1928	1928			Nematoda	accepted
Spinitectus yorkei	Travassos, Artigas & Pereira, 1928	Spinitectus yorkei	Travassos, Artigas & Pereira, 1928	1928			Nematoda	accepted
Spirocamallanus iheringi	Travassos, Artigas & Pereira, 1928	Spirocamallanus iheringi	Travassos, Artigas & Pereira, 1928	1928			Nematoda	accepted
Paranisakis monodi	(Gendre, 1928)	Paranisakis monodi	(Gendre, 1928)	1928			Nematoda	taxon inquirendum
Cucullanus fraseri	Baylis, 1929	Dichelyne fraseri	(Baylis, 1929)	1929			Nematoda	unaccepted	Superseded combination
Contracaecum collare	(Cobb, 1929)	Hysterothylacium collare	(Cobb, 1929)	1929			Nematoda	unaccepted	Superseded combination
Camallanus wolgensis	Lewaschoff, 1929	Camallanus lacustris	(Zoega in Müller, 1776) Railliet & Henry, 1915	1929	2013	84	Nematoda	unaccepted	junior subjective synonym	Moravec, F. (2013). Parasitic nematodes of freshwater fishes of Europe.
Anisakis catodontis	Baylis, 1929	Anisakis simplex	sensu Davey, 1971	1929	1971	42	Nematoda	unaccepted	Superseded combination
Dichelyne fraseri	(Baylis, 1929)	Dichelyne (Cucullanellus) fraseri	(Baylis, 1929) Petter, 1974	1929	1974	45	Nematoda	unaccepted	Synonym
Contracaecum zenis	Baylis, 1929	Hysterothylacium zenis	(Baylis, 1929) Deardorff & Overstreet, 1980	1929	1980	51	Nematoda	unaccepted	Superseded combination
Hysterothylacium collare	(Cobb, 1929)	Hysterothylacium collare	(Cobb, 1929)	1929			Nematoda	accepted
Spinitectus guntheri	Baylis, 1929	Spinitectus guntheri	Baylis, 1929	1929			Nematoda	accepted
Cystidicola canadensis	Skinker, 1930	Cystidicola farionis	Fischer, 1798	1930			Nematoda	unaccepted	junior subjective synonym
Goezia gavialidis	Maplestone, 1930	Goezia gavialidis	Maplestone, 1930	1930			Nematoda	taxon inquirendum
Dacnitis clitellarius	(Ward & Magath) Tornquist, 1931	Cucullanus clitellarius	Ward & Magath, 1916	1931			Nematoda	unaccepted	superseded combination
Dacnitis truttae	(Fabricius, 1794) Törnquist, 1931	Truttaedacnitis truttae	(Fabricius, 1794)	1931	1974	43	Nematoda	unaccepted	Superseded combination	Petter, 1974 Bulletin du Muse ́um National d’Histoire Naturelle, 3 se ́rie No. 255, Zoologie 177, 1469–1490.
Cucullanellus minutus	(Rudolphi, 1819) Törnquist, 1931	Dichelyne (Cucullanellus) minutus	(Rudolphi, 1819)	1931	1982	51	Nematoda	unaccepted	Superseded combination	Possibly Fagerholm 1982
Camallanus intermedius	Hsü & Hoeppli, 1931	Serpinema intermedius	(Hsü & Hoeppli, 1931) Yeh, 1960	1931	1960	29	Nematoda	unaccepted	Superseded combination
Cucullanellus elongatus	Tornquist, 1931	Dichelyne elongatus	(Törnquist, 1931) Petter, 1974	1931	1974	43	Nematoda	unaccepted	Superseded combination
Cystidicola harwoodi	Chandler, 1931	Salmonema ephemeridarum	(von Linstow, 1872) Moravec, Santos & Brasil-Sato, 2008	1931	2008	77	Nematoda	unaccepted	junior subjective synonym
Metabronema canadense	Skinker, 1931	Salmonema ephemeridarum	(von Linstow, 1872) Moravec, Santos & Brasil-Sato, 2008	1931	2008	77	Nematoda	unaccepted	junior subjective synonym
Cucullanus micropapillatus	Tornquist, 1931	Cucullanus micropapillatus	Tornquist, 1931	1931			Nematoda	accepted
Cucullanus parvus	Tornquist, 1931	Cucullanus parvus	Tornquist, 1931	1931			Nematoda	accepted
Dichelyne adriaticus	(Tornquist, 1931)	Dichelyne adriaticus	(Tornquist, 1931)	1931			Nematoda	accepted
Contracaecum benimasu	Fujita, 1932	Hysterothylacium aduncum	(Rudolphi, 1802) Deardorff & Overstreet, 1981	1932	1985	53	Nematoda	unaccepted	Synonym	Moravec, Nagasawa, Urawa 1985 Folia Parasit. 32. 305-316
Contracaecum hippoglossi	Fujita, 1932	Hysterothylacium aduncum	(Rudolphi, 1802) Deardorff & Overstreet, 1981	1932	1985	53	Nematoda	unaccepted	Synonym	Moravec, Nagasawa, Urawa 1985 Folia Parasit. 32. 305-316
Contracaecum hypomesi	Fujita, 1932	Hysterothylacium aduncum	(Rudolphi, 1802) Deardorff & Overstreet, 1981	1932	1985	53	Nematoda	unaccepted	Synonym	Moravec, Nagasawa, Urawa 1985 Folia Parasit. 32. 305-316
Contracaecum ochotense	Fujita, 1932	Hysterothylacium aduncum	(Rudolphi, 1802) Deardorff & Overstreet, 1981	1932	1985	53	Nematoda	unaccepted	Synonym	Moravec, Nagasawa, Urawa 1985 Folia Parasit. 32. 305-316
Dacnitoides robusta	Van Cleave & Mueller, 1932	Dichelyne robustus	(Van Cleave & Mueller, 1932)	1932	1931	-1	Nematoda	unaccepted	Superseded combination	Tornquist 1931 Goteb. kungl. Vet.-och Vett.-samh. Handl. Ser. B. 2: 1-441.
Cyclozone acipenserina	Dogiel, 1932	Cyclozone acipenserina	Dogiel, 1932	1932			Nematoda	accepted
Hysterothylacium naitoi	(Fujita, 1932)	Hysterothylacium naitoi	(Fujita, 1932)	1932			Nematoda	accepted
Phocascaris phocae	Høst, 1932	Phocascaris phocae	Høst, 1932	1932			Nematoda	accepted
Serpinema magathi	(Sprehn, 1932)	Serpinema magathi	(Sprehn, 1932)	1932			Nematoda	accepted
Contracaecum taii	Fujita, 1932	Contracaecum taii	Fujita, 1932	1932			Nematoda	taxon inquirendum
Dichelyne robustus	(Van Cleave & Mueller, 1932)	Dichelyne robustus	(Van Cleave & Mueller, 1932)	1932			Nematoda	taxon inquirendum
Raphidascaris canadensis	Smedley, 1933	Raphidascaris (Raphidascaris) acus	(Bloch, 1779) Railliet & Henry, 1915	1933	1976	43	Nematoda	unaccepted	junior subjective synonym	Arthur, Margolis, Arai. 1976 J. fish. Res. Board Can. 33: 2489-2499
Anisakis alexandri	Hsü & Hoeppli, 1933	Anisakis typica	(Diesing, 1860) Baylis, 1920	1933			Nematoda	unaccepted	Synonym
Bulbodacnitis occidentalis	Smedley, 1933	Cucullanus truttae	Fabricius, 1794	1933			Nematoda	unaccepted	Synonym
Anisakis alata	Hsü, 1933	Anisakis rosmari	(Baylis, 1916) Baylis, 1920	1933	1948	15	Nematoda	unaccepted	Synonym	Dollfus 1948 Ann. de Parasitol. 23(5-6) 305-322
Cystidicola skrjabini	Layman, 1933	Ascarophis skrjabini	(Layman, 1933) Polyanski, 1952	1933	1952	19	Nematoda	unaccepted	Superseded combination
Contracaecum amoyense	Hsu, 1933	Hysterothylacium amoyense	(Hsü, 1933) Deardorff & Overstreet, 1980	1933	1980	47	Nematoda	unaccepted	Superseded combination
Hysterothylacium legendrei	(Dollfus, 1933)	Hysterothylacium cornutum	(Stossich, 1904) Deardorff & Overstreet, 1981	1933	1981	48	Nematoda	unaccepted	Synonym
Comephoronema werestschagini	Layman, 1933	Comephoronema werestschagini	Layman, 1933	1933			Nematoda	accepted
Contracaecum hagedashiae	Sandground, 1933	Contracaecum hagedashiae	Sandground, 1933	1933			Nematoda	accepted
Cucullanus elongatus	Smedley, 1933	Cucullanus elongatus	Smedley, 1933	1933			Nematoda	accepted
Goezia nankingensis	Hsü, 1933	Goezia nankingensis	Hsü, 1933	1933			Nematoda	accepted
Serpinema octorugatum	(Baylis, 1933)	Serpinema octorugatum	(Baylis, 1933)	1933			Nematoda	accepted
Procamallanus hilarii	Vaz & Pereira, 1934	Procamallanus (Spirocamallanus) hilarii	Vaz & Pereira, 1934	1934	1934	0	Nematoda	unaccepted	superseded combination
Spirocamallanus hilarii	(Vaz & Pereira, 1934)	Procamallanus (Spirocamallanus) hilarii	Vaz & Pereira, 1934	1934	1934	0	Nematoda	unaccepted	superseded combination
Contracaecum magnum	Smedley, 1934	Hysterothylacium magnum	(Smedley, 1934) Deardorff & Overstreet, 1981	1934	1981	47	Nematoda	unaccepted	Superseded combination
Contracaecum melanogrammi	Smedley, 1934	Hysterothylacium melanogrammi	(Smedley, 1934) Deardorff & Overstreet, 1981	1934	1981	47	Nematoda	unaccepted	Superseded combination
Ascarophis cestus	Chitwood, 1934	Ascarophis cestus	Chitwood, 1934	1934			Nematoda	accepted
Cucullanus pauliceae	Vaz & Pereira, 1934	Cucullanus pauliceae	Vaz & Pereira, 1934	1934			Nematoda	accepted
Cucullanus zungaro	Vaz & Pereira, 1934	Cucullanus zungaro	Vaz & Pereira, 1934	1934			Nematoda	accepted
Procamallanus (Spirocamallanus) hilarii	Vaz & Pereira, 1934	Procamallanus (Spirocamallanus) hilarii	Vaz & Pereira, 1934	1934			Nematoda	accepted
Spinitectus rodolphiheringi	Vaz & Pereira, 1934	Spinitectus rodolphiheringi	Vaz & Pereira, 1934	1934			Nematoda	accepted
Spirocamallanus amarali	Vaz & Pereira, 1934	Spirocamallanus amarali	Vaz & Pereira, 1934	1934			Nematoda	accepted
Bulbodacnitis scotti	Simon, 1935	Cucullanus scotti	(Simon, 1935)	1935			Nematoda	unaccepted	Synonym
Contracaecum robustum	Chandler, 1935	Contracaecum multipapillatum	(Drasche, 1882) Lucker, 1941	1935	1980	45	Nematoda	unaccepted	Synonym	Deardorff & Overstreet 1980 Faculty Publications from the Harold W. Manter Laboratory of Parasitology. 462.
Procamallanus fariasi	Pereira, 1935	Procamallanus (Spirocamallanus) inopinatus	Travassos, Artigas & Pereira, 1928	1935	1966	31	Nematoda	unaccepted	junior subjective synonym	Kloss 1966 Papéis Avulsos de Zoologia, 18(1-27, 189-219.
Procamallanus wrighti	Pereira, 1935	Procamallanus (Spirocamallanus) inopinatus	Travassos, Artigas & Pereira, 1928	1935	1966	31	Nematoda	unaccepted	junior subjective synonym	Kloss 1966 Papéis Avulsos de Zoologia, 18(1-27, 189-219.
Contracaecum lophii	Schuurmans-Stekhoven, 1935	Hysterothylacium rigidum	(Rudolphi, 1809) Deardorff & Overstreet, 1980	1935	2016	81	Nematoda	unaccepted	Synonym	Li, Gibson, Zhang 2016 Syst. Parasit. 93
Cucullanellus pleuronectidis	Yamaguty, 1935	Dichelyne pleuronectidis	(Yamaguty, 1935)	1935	1974	39	Nematoda	unaccepted	Superseded combination	Petter, 1974 Bulletin du Muse ́um National d’Histoire Naturelle, 3 se ́rie No. 255, Zoologie 177, 1469–1490.
Dichelyne (Cucullanellus) fastigatus	Chandler, 1935	Cucullanus fastigatus	(Chandler, 1935) Campana-Rouget, 1957	1935	1957	22	Nematoda	unaccepted	superseded combination
Dichelyne fastigatus	Chandler, 1935	Cucullanus fastigatus	(Chandler, 1935) Campana-Rouget, 1957	1935	1957	22	Nematoda	unaccepted	superseded combination
Cucullanus scotti	(Simon, 1935)	Cucullanus truttae	Fabricius, 1794	1935	1957	22	Nematoda	unaccepted	Synonym
Cystidicola walkeri	Ekbaum, 1935	Salvelinema walkeri	(Ekbaum, 1935) Margolis, 1967	1935	1967	32	Nematoda	unaccepted	Superseded combination
Thynnascaris incurva	(Rudolphi, 1819) Dollfus, 1935	Hysterothylacium incurvum	(Rudolphi, 1819) Deardorff & Overstreet, 1980	1935	1980	45	Nematoda	unaccepted	Superseded combination
Iheringascaris iheringascaris	Pereira, 1935	Iheringascaris inquies	(Linton, 1901) Deardorff & Overstreet, 1980	1935	1980	45	Nematoda	unaccepted	Synonym
Contracaecum gracile	Yamaguti, 1935	Hysterothylacium gracile	(Yamaguti, 1935) Deardorff & Overstreet, 1981	1935	1981	46	Nematoda	unaccepted	Superseded combination
Contracaecum histiophori	Yamaguti, 1935	Hysterothylacium histiophori	(Yamaguti, 1935) Deardorff & Overstreet, 1981	1935	1981	46	Nematoda	unaccepted	Superseded combination
Contracaecum pagrosomi	Yamaguti, 1935	Hysterothylacium pagrosomi	(Yamaguti, 1935) Deardorff & Overstreet, 1981	1935	1981	46	Nematoda	unaccepted	Superseded combination
Raphidascaris (Ichthyascaris) chirocentri	Yamaguti, 1935	Ichthyascaris chirocentri	(Yamaguti, 1935) Bruce, 1990	1935	1990	55	Nematoda	unaccepted	Superseded combination
Paranisakis lophii	Yamaguti, 1935	Ortoanisakis lophii	(Yamaguti, 1935) Sprent, 1990	1935	1990	55	Nematoda	unaccepted	Superseded combination
Paranisakis muraenesocis	Yamaguti, 1935	Ortoanisakis muraenesocis	(Yamaguti, 1935) Sprent, 1990	1935	1990	55	Nematoda	unaccepted	Superseded combination
Metabronema truttae	Baylis, 1935	Salmonema ephemeridarum	(von Linstow, 1872) Moravec, Santos & Brasil-Sato, 2008	1935	2008	73	Nematoda	unaccepted	junior subjective synonym
Metabronema salvelini	(Fujita, 1920) Baylis, 1935	Salmonema ephemeridarum	(von Linstow, 1872) Moravec, Santos & Brasil-Sato, 2008	1935	2008	73	Nematoda	unaccepted	Synonym
Ascarophis girellae	(Yamaguti, 1935)	Ascarophis girellae	(Yamaguti, 1935)	1935			Nematoda	accepted
Ascarophis gymncranii	(Yamaguti, 1935)	Ascarophis gymncranii	(Yamaguti, 1935)	1935			Nematoda	accepted
Contracaecum milvi	Yamaguti, 1935	Contracaecum milvi	Yamaguti, 1935	1935			Nematoda	accepted
Cucullanus filiformis	Yamaguti, 1935	Cucullanus filiformis	Yamaguti, 1935	1935			Nematoda	accepted
Cucullanus pleuronectidis	Yamaguti, 1935	Cucullanus pleuronectidis	Yamaguti, 1935	1935			Nematoda	accepted
Cucullanus robustus	Yamaguti, 1935	Cucullanus robustus	Yamaguti, 1935	1935			Nematoda	accepted
Dichelyne (Cucullanellus) diplocaecum	Chandler, 1935	Dichelyne (Cucullanellus) diplocaecum	Chandler, 1935	1935			Nematoda	accepted
Dichelyne (Cucullanellus) pleuronectidis	(Yamaguti, 1935)	Dichelyne (Cucullanellus) pleuronectidis	(Yamaguti, 1935)	1935			Nematoda	accepted
Dichelyne (Dichelyne) diplocaecum	Chandler, 1935	Dichelyne (Dichelyne) diplocaecum	Chandler, 1935	1935			Nematoda	accepted
Goezia minuta	Chandler, 1935	Goezia minuta	Chandler, 1935	1935			Nematoda	accepted
Procamallanus (Procamallanus) planoratus	Kulkarni, 1935	Procamallanus (Procamallanus) planoratus	Kulkarni, 1935	1935			Nematoda	accepted
Procamallanus (Procamallanus) sigani	Yamaguti, 1935	Procamallanus (Procamallanus) sigani	Yamaguti, 1935	1935			Nematoda	accepted
Spirocamallanus barroslimai	Pereira, 1935	Spirocamallanus barroslimai	Pereira, 1935	1935			Nematoda	accepted
Anisakis salaris	(Gmelin, 1790) Yamaguti, 1935	Anisakis salaris	(Gmelin, 1790) Yamaguti, 1935	1935			Nematoda	taxon inquirendum
Contracaecum collieri	Chandler, 1935	Contracaecum collieri	Chandler, 1935	1935			Nematoda	taxon inquirendum
Raphidascaris anchoviellae	Chandler, 1935	Raphidascaris anchoviellae	Chandler, 1935	1935			Nematoda	taxon inquirendum
Procamallanus cearensis	Pereira, Dias & Azevedo, 1936	Procamallanus (Spirocamallanus) hilarii	Vaz & Pereira, 1934	1936			Nematoda	unaccepted	junior subjective synonym
Contracaecum ballistis	(Linstow, 1905) Baylis, 1936			1936			Nematoda	nomen dubium
Contracaecum plagiostomorum	(Linstow, 1905) Baylis, 1936			1936			Nematoda	nomen dubium
Contracaecum antarcticum	Johnston, 1937	Contracaecum osculatum	(Rudolphi, 1802) Baylis, 1920	1937			Nematoda	unaccepted	Superseded combination
Neogoezia magna	Kreis, 1937	Raphidascaris (Raphidascaris) acus	(Bloch, 1779) Railliet & Henry, 1915	1937	1975	38	Nematoda	unaccepted	junior subjective synonym	Hartwich 1975 Schlauchwurmer. Nemathelminthes: Rund oder Fadenwurmer. Nematoda: Parasitische Rundwurmer von Wirbeltieren. I. Rhabditida und Ascaridida
Paranisakis parva	Kreis, 1937	Raphidascaris (Raphidascaris) acus	(Bloch, 1779) Railliet & Henry, 1915	1937	1975	38	Nematoda	unaccepted	junior subjective synonym	Hartwich 1975 Schlauchwurmer. Nemathelminthes: Rund oder Fadenwurmer. Nematoda: Parasitische Rundwurmer von Wirbeltieren. I. Rhabditida und Ascaridida
Raphidascaris laurentianus	Richardson, 1937	Raphidascaris acus	(Bloch, 1779) Railliet & Henry, 1915	1937	1984	47	Nematoda	unaccepted	junior subjective synonym	Smith 1984 Canad. J. Zool. 62. 685-694
Contracaecum milviense	Karokhin, 1937	Contracaecum milviense	Karokhin, 1937	1937			Nematoda	accepted
Contracaecum antarctica	Johnston, 1938	Contracaecum osculatum	(Rudolphi, 1802) Baylis, 1920	1938			Nematoda	unaccepted	junior subjective synonym
Metabronema carangis	Tubangui & Masiluñgan, 1938	Metabronema magnum	(Taylor, 1925) Yorke & Maplestone, 1926	1938	1966	28	Nematoda	unaccepted	Synonym	Rasaheed 1966 Z. Zool. Syst. Evolutionsforsch. 3: 359– 387.
Contracaecum carlislei	Ortlepp, 1938	Contracaecum carlislei	Ortlepp, 1938	1938			Nematoda	accepted
Goezia sigalasi	Stefanski, 1938	Goezia sigalasi	Stefanski, 1938	1938			Nematoda	accepted
Contracaecum crassicaudatum	Fujita, 1939	Hysterothylacium aduncum	(Rudolphi, 1802) Deardorff & Overstreet, 1981	1939	1985	46	Nematoda	unaccepted	Synonym	Moravec, Nagasawa, Urawa 1985 Folia Parasit. 32. 305-316
Contracaecum elongatum	Fujita, 1939	Hysterothylacium aduncum	(Rudolphi, 1802) Deardorff & Overstreet, 1981	1939	1985	46	Nematoda	unaccepted	Synonym	Moravec, Nagasawa, Urawa 1985 Folia Parasit. 32. 305-316
Anisakis kogiae	Johnston & Mawson, 1939	Anisakis simplex	sensu Davey, 1971	1939	1971	32	Nematoda	unaccepted	Superseded combination
Anisakis tridentata	Kreis, 1939	Anisakis simplex	sensu Davey, 1971	1939	1971	32	Nematoda	unaccepted	Superseded combination
Contracaecum caballeroi	Bravo-Hollis, 1939	Contracaecum caballeroi	Bravo-Hollis, 1939	1939			Nematoda	accepted
Contracaecum pandionis	Sobolev & Sudarikov, 1939	Contracaecum pandionis	Sobolev & Sudarikov, 1939	1939			Nematoda	accepted
Cucullanus sphaerocephalus	(Rudolphi, 1809) Baylis, 1939	Cucullanus sphaerocephalus	(Rudolphi, 1809) Baylis, 1939	1939			Nematoda	accepted
Hysterothylacium robustum	(Fujita, 1939)	Hysterothylacium robustum	(Fujita, 1939)	1939			Nematoda	accepted
Hysterothylacium tridentatum	(Fujita, 1939)	Hysterothylacium tridentatum	(Fujita, 1939)	1939			Nematoda	accepted
Hysterothylacium unidentatum	(Fujita, 1939)	Hysterothylacium unidentatum	(Fujita, 1939)	1939			Nematoda	accepted
Hysterothylacium longispiculum	(Fujita, 1940)	Hysterothylacium aduncum	(Rudolphi, 1802) Deardorff & Overstreet, 1981	1940	1994	54	Nematoda	unaccepted	Synonym	Bruce, Adlard, Cannon 1994 Invertebr, Taxon. 8, 583-674
Contracaecum longispiculum	Fujita, 1940	Hysterothylacium longispiculum	(Fujita, 1940)	1940	1980	40	Nematoda	unaccepted	Superseded combination	Deardorff & Overstreet 1980 Proc. Biol Soc. Wash. 93
Contracaecum macquariae	(Johnston & Mawson, 1940)	Hysterothylacium macquariae	(Johnston & Mawson, 1940)	1940	1980	40	Nematoda	unaccepted	Superseded combination	Deardorff & Overstreet 1980 Proc. Biol Soc. Wash. 93
Contracaecum mesopi	Fujita, 1940	Hysterothylacium aduncum	(Rudolphi, 1802) Deardorff & Overstreet, 1981	1940	1985	45	Nematoda	unaccepted	Synonym	Moravec, Nagasawa, Urawa 1985 Folia Parasit. 32. 305-316
Contracaecum oshoroensis	Fujita, 1940	Hysterothylacium aduncum	(Rudolphi, 1802) Deardorff & Overstreet, 1981	1940	1985	45	Nematoda	unaccepted	Synonym	Moravec, Nagasawa, Urawa 1985 Folia Parasit. 32. 305-316
Raphidascaris alius	Lyster, 1940	Raphidascaris (Raphidascaris) acus	(Bloch, 1779) Railliet & Henry, 1915	1940	1984	44	Nematoda	unaccepted	junior subjective synonym	Smith 1984 Canad. J. Zool. 62. 685-694
Contracaecum murrayense	Johnston & Mawson, 1940	Hysterothylacium murrayense	(Johnston & Mawson, 1940) Deardorff & Overstreet, 1981	1940	1981	41	Nematoda	unaccepted	Superseded combination
Contracaecum salvelini	Fujita, 1940	Hysterothylacium salvelini	(Fujita, 1940) Deardorff & Overstreet, 1981	1940	1981	41	Nematoda	unaccepted	Superseded combination
Contracaecum okadai	Fujita, 1940	Hysterothylacium okadai	(Fujita, 1940) Deardorff & Overstreet, 1981	1940	1981	41	Nematoda	unaccepted	Synonym
Ascarophis jaenschi	(Johnston & Mawson, 1940)	Ascarophis jaenschi	(Johnston & Mawson, 1940)	1940			Nematoda	accepted
Contracaecum erraticum	Johnston & Mawson, 1940	Contracaecum erraticum	Johnston & Mawson, 1940	1940			Nematoda	accepted
Goezia fluviatilis	Johnston & Mawson, 1940	Goezia fluviatilis	Johnston & Mawson, 1940	1940			Nematoda	accepted
Goezia oncorhynchi	Fujita, 1940	Goezia oncorhynchi	Fujita, 1940	1940			Nematoda	accepted
Goezia tricirrata	Osmanov, 1940	Goezia tricirrata	Osmanov, 1940	1940			Nematoda	accepted
Hysterothylacium macquariae	(Johnston & Mawson, 1940)	Hysterothylacium macquariae	(Johnston & Mawson, 1940)	1940			Nematoda	accepted
Phocascaris netsiki	Lyster, 1940	Phocascaris netsiki	Lyster, 1940	1940			Nematoda	accepted
Phocascaris hydrurgae	Johnston & Mawson, 1941	Contracaecum osculatum	(Rudolphi, 1802) Baylis, 1920	1941			Nematoda	unaccepted	Superseded combination
Cucullanus apharei	(Yamaguti, 1941)	Dichelyne (Neocucullanellus) apharei	(Yamaguti, 1941)	1941			Nematoda	unaccepted	superseded combination
Contracaecum baylisi	Yamaguti, 1941	Hysterothylacium baylisi	(Yamaguti, 1941) Deardorff & Overstreet, 1981	1941	1980	39	Nematoda	unaccepted	Superseded combination	Deardorff & Overstreet 1980 Proc. Biol Soc. Wash. 93
Contracaecum gypsophocae	Johnston & Mawson, 1941	Contracaecum osculatum	(Rudolphi, 1802) Baylis, 1920	1941	1945	4	Nematoda	unaccepted	Superseded combination	Johnston & Mawson 1945 BANZARE Reports Series B, 5: 73-160
Hysterothylacium zenopsis	(Yamaguti, 1941) Deardorff & Overstreet, 1980	Hysterothylacium zenis	(Baylis, 1929) Deardorff & Overstreet, 1980	1941	2016	75	Nematoda	unaccepted	Synonym	Li, Gibson, Zhang 2016 Syst. Parasit. 93
Camallanus zacconis	Li, 1941	Camallanus cotti	Fujita, 1927	1941	1973	32	Nematoda	unaccepted	Synonym	Moravec 1973
Neocucullanellus apharei	Yamaguti, 1941	Cucullanus apharei	(Yamaguti, 1941)	1941	1941	0	Nematoda	unaccepted	superseded combination
Cucullanellus branchiostegi	Yamagutui, 1941	Dichelyne (Cucullanellus) branchiostegi	(Yamagutui, 1941) Petter, 1974	1941	1974	33	Nematoda	unaccepted	Superseded combination
Contracaecum saba	Yamaguti, 1941	Hysterothylacium saba	(Yamaguti, 1941) Deardorff & Overstreet, 1980	1941	1980	39	Nematoda	unaccepted	Superseded combination
Contracaecum zenopsis	Yamaguti, 1941	Hysterothylacium zenopsis	(Yamaguti, 1941) Deardorff & Overstreet, 1980	1941	1980	39	Nematoda	unaccepted	Superseded combination
Contracaecum coiliae	Yamaguti, 1941	Hysterothylacium coiliae	(Yamaguti, 1941) Deardorff & Overstreet, 1981	1941	1981	40	Nematoda	unaccepted	Superseded combination
Contracaecum epinepheli	Yamaguti, 1941	Hysterothylacium epinepheli	(Yamaguti, 1941) Deardorff & Overstreet, 1981	1941	1981	40	Nematoda	unaccepted	Superseded combination
Contracaecum ilishae	Yamaguti, 1941	Hysterothylacium ilishae	(Yamaguti, 1941) Deardorff & Overstreet, 1981	1941	1981	40	Nematoda	unaccepted	Superseded combination
Contracaecum paralichthydis	Yamaguti, 1941	Hysterothylacium paralichthydis	(Yamaguti, 1941) Deardorff & Overstreet, 1981	1941	1981	40	Nematoda	unaccepted	Superseded combination
Contracaecum scomberomori	Yamaguti, 1941	Hysterothylacium scomberomori	(Yamaguti, 1941) Deardorff & Overstreet, 1981	1941	1981	40	Nematoda	unaccepted	Superseded combination
Paranisakis halieutaeae	Yamaguti, 1941	Ortoanisakis halieutaeae	(Yamaguti, 1941) Sprent, 1990	1941	1990	49	Nematoda	unaccepted	Superseded combination
Contracaecum bancrofti	Johnston & Mawson, 1941	Contracaecum bancrofti	Johnston & Mawson, 1941	1941			Nematoda	accepted
Contracaecum himeu	Yamaguti, 1941	Contracaecum himeu	Yamaguti, 1941	1941			Nematoda	accepted
Contracaecum magnicollare	Johnston & Mawson, 1941	Contracaecum magnicollare	Johnston & Mawson, 1941	1941			Nematoda	accepted
Contracaecum multipapillatum	(Drasche, 1882) Lucker, 1941	Contracaecum multipapillatum	(Drasche, 1882) Lucker, 1941	1941			Nematoda	accepted
Contracaecum nycticoracis	Johnston & Mawson, 1941	Contracaecum nycticoracis	Johnston & Mawson, 1941	1941			Nematoda	accepted
Contracaecum ogmorhini	Johnston & Mawson, 1941	Contracaecum ogmorhini	Johnston & Mawson, 1941	1941			Nematoda	accepted
Contracaecum quincuspis	Lucker, 1941	Contracaecum quincuspis	Lucker, 1941	1941			Nematoda	accepted
Contracaecum sinulabiatum	Johnston & Mawson, 1941	Contracaecum sinulabiatum	Johnston & Mawson, 1941	1941			Nematoda	accepted
Contracaecum umiu	Yamaguti, 1941	Contracaecum umiu	Yamaguti, 1941	1941			Nematoda	accepted
Contracaecum yamaguti	Yamaguti, 1941	Contracaecum yamaguti	Yamaguti, 1941	1941			Nematoda	accepted
Cucullanus amadai	Yamaguti, 1941	Cucullanus amadai	Yamaguti, 1941	1941			Nematoda	accepted
Cucullanus cyprini	Yamaguti, 1941	Cucullanus cyprini	Yamaguti, 1941	1941			Nematoda	accepted
Cucullanus girellae	Yamaguti, 1941	Cucullanus girellae	Yamaguti, 1941	1941			Nematoda	accepted
Cucullanus himezi	Yamaguti, 1941	Cucullanus himezi	Yamaguti, 1941	1941			Nematoda	accepted
Dichelyne (Neocucullanellus) apharei	(Yamaguti, 1941)	Dichelyne (Neocucullanellus) apharei	(Yamaguti, 1941)	1941			Nematoda	accepted
Paranisakiopsis coelorhynchi	Yamaguti, 1941	Paranisakiopsis coelorhynchi	Yamaguti, 1941	1941			Nematoda	accepted
Procamallanus lonis	Yamaguti, 1941	Procamallanus lonis	Yamaguti, 1941	1941			Nematoda	accepted
Raphidascaroides nipponensis	Yamaguti, 1941	Raphidascaroides nipponensis	Yamaguti, 1941	1941			Nematoda	accepted
Serpinema amazonicum	(Ribiero, 1941)	Serpinema amazonicum	(Ribiero, 1941)	1941			Nematoda	accepted
Contracaecum clelandi	Johnston & Mawson, 1941			1941			Nematoda	nomen dubium
Terranova cephaloscyllii	(Yamaguti, 1941)	Terranova cephaloscyllii	(Yamaguti, 1941)	1941			Nematoda	taxon inquirendum
Contracaecum eudyptulae	Johnston & Mawson, 1942	Contracaecum eudyptulae	Johnston & Mawson, 1942	1942			Nematoda	accepted
Contracaecum pelagicum	Johnston & Mawson, 1942	Contracaecum pelagicum	Johnston & Mawson, 1942	1942			Nematoda	accepted
Bulbodacnitis heterodonti	(Johnston & Mawson, 1943) Maggenti, 1971	Cucullanus heterodonti	Johnston & Mawson, 1943	1943			Nematoda	unaccepted	superseded combination
Paranisakis australis	Johnston & Mawson, 1943	Mawsonascaris australis	(Johnston & Mawson, 1943) Sprent, 1990	1943	1990	47	Nematoda	unaccepted	Superseded combination
Cucullanus heterodonti	Johnston & Mawson, 1943	Cucullanus heterodonti	Johnston & Mawson, 1943	1943			Nematoda	accepted
Cucullanellus sheardi	Johnston & Mawson, 1944	Dichelyne sheardi	(Johnston & Mawson, 1944)	1944	1974	30	Nematoda	unaccepted	Superseded combination	Petter, 1974 Bulletin du Muse ́um National d’Histoire Naturelle, 3 se ́rie No. 255, Zoologie 177, 1469–1490.
Dichelyne sheardi	(Johnston & Mawson, 1944)	Dichelyne sheardi	(Johnston & Mawson, 1944)	1944			Nematoda	accepted
Cucullanellus cnidoglanis	Johnston & Mawson, 1945	Dichelyne cnidoglanis	(Johnston & Mawson, 1945)	1945			Nematoda	unaccepted	Superseded combination
Contracaecum nototheniae	Johnston & Mawson, 1945	Hysterothylacium nototheniae	(Johnston & Mawson, 1945)	1945	1980	35	Nematoda	unaccepted	Superseded combination	Deardorff & Overstreet 1980 Proc. Biol Soc. Wash. 93
Terranova rochalimai	(Pereira, 1935) Johnston & Mawson, 1945	Terranova galeocerdonis	(Thwaite, 1927) Mozgovoi, 1953	1945	2006	61	Nematoda	unaccepted	Synonym	Syn. Tanzola Sardella 2006 Syst. Parsit. 64:27-36
Terranova kogiae	(Johnston & Mawson, 1939) Johnston & Mawson, 1945	Pseudoterranova kogiae	(Johnston & Mawson, 1939) Mozgovoi, 1951	1945	1951	6	Nematoda	unaccepted	Superseded combination
Contracaecum tasmaniense	Johnston & Mawson, 1945	Hysterothylacium tasmaniense	(Johnston & Mawson, 1945) Bruce, 1990	1945	1990	45	Nematoda	unaccepted	Superseded combination
Terranova pristis	(Baylis & Daubney, 1922) Johnston & Mawson, 1945	Euterranova pristis	(Baylis & Daubney, 1922) Moravec & Justine, 2020	1945	2020	75	Nematoda	unaccepted	Superseded combination
Terranova scoliodontis	(Baylis, 1931) Johnston & Mawson, 1945	Neoterranova scoliodontis	(Baylis, 1931) Moravec & Justine, 2020	1945	2020	75	Nematoda	unaccepted	Superseded combination
Ascarophis cooperi	Johnston & Mawson, 1945	Ascarophis cooperi	Johnston & Mawson, 1945	1945			Nematoda	accepted
Ascarophis nototheniae	Johnston & Mawson, 1945	Ascarophis nototheniae	Johnston & Mawson, 1945	1945			Nematoda	accepted
Ascarophis upeneichthys	Johnston & Mawson, 1945	Ascarophis upeneichthys	Johnston & Mawson, 1945	1945			Nematoda	accepted
Dichelyne cnidoglanis	(Johnston & Mawson, 1945)	Dichelyne cnidoglanis	(Johnston & Mawson, 1945)	1945			Nematoda	accepted
Hysterothylacium nototheniae	Johnston & Mawson, 1945	Hysterothylacium nototheniae	Johnston & Mawson, 1945	1945			Nematoda	accepted
Neoascarophis upeneichthys	(Johnston & Mawson, 1945)	Neoascarophis upeneichthys	(Johnston & Mawson, 1945)	1945			Nematoda	accepted
Paranisakiopsis australiensis	Johnston & Mawson, 1945	Paranisakiopsis australiensis	Johnston & Mawson, 1945	1945			Nematoda	accepted
Paranisakiopsis lintoni	Johnston & Mawson, 1945	Paranisakiopsis lintoni	Johnston & Mawson, 1945	1945			Nematoda	accepted
Terranova nidifex	(Linton, 1901) Johnston & Mawson, 1945	Terranova nidifex	(Linton, 1901) Johnston & Mawson, 1945	1945			Nematoda	taxon inquirendum
Anisakis tursiopis	Crusz, 1946	Anisakis typica	(Diesing, 1860) Baylis, 1920	1946	1971	25	Nematoda	unaccepted	Synonym	Davey 1971 Journal of Helminthology, 45, 51–72.
Spirocamallanus pereirai	(Annereaux, 1946) Olsen, 1952	Procamallanus (Spirocamallanus) pereirai	(Annereaux, 1946) Olsen, 1952	1946	1952	6	Nematoda	unaccepted	Superseded combination
Hysterothylacium macrozoarcium	(Nigrelli, 1946)	Hysterothylacium macrozoarcium	(Nigrelli, 1946)	1946			Nematoda	accepted
Contracaecum siniperca	Dogiel & Achmerov, 1946			1946			Nematoda	nomen dubium
Contracaecum corderoi	Lent & Freitas, 1948	Contracaecum ogmorhini	Johnston & Mawson, 1941	1948	1960	12	Nematoda	unaccepted	Synonym	Campana-Rouget & Paulian (1960) Annls Parasit. hum. comp. 35: 191-192.
Contracaecum plagiaticium	Lent & Freitas, 1948	Contracaecum plagiaticium	Lent & Freitas, 1948	1948			Nematoda	accepted
Cucullanus mogi	Travassos, 1948	Cucullanus mogi	Travassos, 1948	1948			Nematoda	accepted
Cucullanus schubarti	Travassos, 1948	Cucullanus schubarti	Travassos, 1948	1948			Nematoda	accepted
Dichelyne (Dichelyne) laticeps	Baylis, 1948	Dichelyne (Dichelyne) laticeps	Baylis, 1948	1948			Nematoda	accepted
Paraheterotyphlum australe	Johnston & Mawson, 1948	Paraheterotyphlum australe	Johnston & Mawson, 1948	1948			Nematoda	accepted
Contracaecum podicipitis	Johnston & Mawson, 1949	Contracaecum ovale	(Linstow, 1907) Baylis, 1920	1949	1967	18	Nematoda	unaccepted	Synonym	Barus & Zajicek (1967) Folia parasit., Praha, 14: 73-85.
Anisakis skrjabini	Mozgovoi, 1949	Anisakis physeteris	Baylis, 1923	1949			Nematoda	unaccepted	Superseded combination
Contracaecum nehli	Karokhin, 1949	Contracaecum ovale	(Linstow, 1907) Baylis, 1920	1949	1964	15	Nematoda	unaccepted	junior subjective synonym	Hartwich, 1964 Mitteilungen aus dei Zoologisches Museum Berlin 40:15–53
Anisakis ivanizkii	Mozgovoi, 1949	Anisakis simplex	sensu Davey, 1971	1949	1971	22	Nematoda	unaccepted	Superseded combination
Ichthyascaris lophii	Wu, 1949	Ichthyascaris lophii	Wu, 1949	1949			Nematoda	accepted
Ryjikovascaris diodonis	(Thwaite, 1927) Mozgovoi, 1950	Raphidascaroides diodonis	(Thwaite, 1927) Olsen, 1962	1950	1994	44	Nematoda	unaccepted	Synonym, taxon iqnuirendum	Bruce, Adlard, Cannon 1994 Invertebr, Taxon. 8, 583-674
Contracaecum spasskii	Mozgovoi, 1950	Contracaecum ovale	(Linstow, 1907) Baylis, 1920	1950	1964	14	Nematoda	unaccepted	Synonym	Hartwich, 1964 Mitteilungen aus dei Zoologisches Museum Berlin 40:15–53
Dichelyne dichelyneformis	Szidat, 1950	Dichelyne (Cucullanellus) dichelyneformis	(Szidat, 1950) Petter, 1974	1950	1974	24	Nematoda	unaccepted	Superseded combination
Terranova petrovi	Mosgovoi, 1950	Mariporrocaecum petrovi	(Mosgovoi, 1950) Sheenko, 1985	1950	1985	35	Nematoda	unaccepted	Superseded combination
Contracaecum oschmarini	Mozgovoi, 1950	Contracaecum oschmarini	Mozgovoi, 1950	1950			Nematoda	accepted
Goezia magna	(Kreis, 1937) Mozgovoi in Skrjabin, Schikhobalova & Mozgovoi, 1951	Raphidascaris acus	(Bloch, 1779) Railliet & Henry, 1915	1951	1975	24	Nematoda	unaccepted	Synonym	Hartwich 1975 Schlauchwurmer. Nemathelminthes: Rund oder Fadenwurmer. Nematoda: Parasitische Rundwurmer von Wirbeltieren. I. Rhabditida und Ascaridida
Anisakis schupakovi	Mosgovoi, 1951	Skrjabinisakis schupakovi	Mozgovoy, 1951	1951	1951	0	Nematoda	unaccepted	superseded combination
Stomachus oceanicus	Johnston & Mawson, 1951	Anisakis oceanicus	(Johnston & Mawson, 1951) Davey, 1971	1951	1971	20	Nematoda	unaccepted	Superseded combination
Metabronema notopteri	Karve & Naik, 1951	Pseudoproleptus notopteri	(Karve & Naik, 1951) Margolis, 1975	1951	1975	24	Nematoda	unaccepted	Superseded combination
Terranova chiloscyllii	Johnston & Mawson, 1951	Pulchrascaris chiloscyllii	(Johnston & Mawson, 1951) Gibson & Colin, 1982	1951	1982	31	Nematoda	unaccepted	Superseded combination
Pseudoterranova kogiae	(Johnston & Mawson, 1939) Mozgovoi, 1951	Pseudoterranova kogiae	(Johnston & Mawson, 1939) Mozgovoi, 1951	1951			Nematoda	accepted
Skrjabinisakis schupakovi	Mozgovoy, 1951	Skrjabinisakis schupakovi	Mozgovoy, 1951	1951			Nematoda	accepted
Spinitectus notopteri	Karve & Naik, 1951	Spinitectus notopteri	Karve & Naik, 1951	1951			Nematoda	accepted
Terranova brevicapitata	(Linton, 1901) Skrjabin, Schikhobalova & Mozgovoi, 1951	Terranova brevicapitata	(Linton, 1901) Skrjabin, Schikhobalova & Mozgovoi, 1951	1951			Nematoda	accepted
Contracaecum osmanovi	Mozgovoi, 1951			1951			Nematoda	nomen dubium
Contracaecum chaunaxi	Olsen, 1952	Hysterothylacium chaunaxi	(Olsen, 1952) Deardorff & Overstreet, 1981	1952	1981	29	Nematoda	unaccepted	Superseded combination
Contracaecum cyclopteri	Kreis, 1952	Hysterothylacium cyclopteri	(Kreis, 1952) Deardorff & Overstreet, 1981	1952	1981	29	Nematoda	unaccepted	Superseded combination
Contracaecum melichthysi	Olsen, 1952	Hysterothylacium melichthysi	(Olsen, 1952) Deardorff & Oveerstreet, 1981	1952	1981	29	Nematoda	unaccepted	Superseded combination
Contracaecum ogcocephali	Olsen, 1952	Hysterothylacium ogcocephali	(Olsen, 1952) Deardorff & Oveerstreet, 1981	1952	1981	29	Nematoda	unaccepted	Superseded combination
Spirocamallanus monotaxis	Olsen, 1952	Procamallanus (Spirocamallanus) monotaxis	(Olsen, 1952) Moravec & Sey, 1988	1952	1988	36	Nematoda	unaccepted	Superseded combination
Terranova ginglymostomae	Olsen, 1952	Euterranova ginglymostomae	(Olsen, 1952) Moravec & Justine, 2020	1952	2020	68	Nematoda	unaccepted	Superseded combination
Ascarophis arctica	Polyansky, 1952	Ascarophis arctica	Polyansky, 1952	1952			Nematoda	accepted
Ascarophis filiformis	Poljansky, 1952	Ascarophis filiformis	Poljansky, 1952	1952			Nematoda	accepted
Ascarophis sebastodis	Olsen, 1952	Ascarophis sebastodis	Olsen, 1952	1952			Nematoda	accepted
Ascarophis skrjabini	(Layman, 1933) Polyanski, 1952	Ascarophis skrjabini	(Layman, 1933) Polyanski, 1952	1952			Nematoda	accepted
Cucullanus hansoni	Olsen, 1952	Cucullanus hansoni	Olsen, 1952	1952			Nematoda	accepted
Cucullanus longipapillatus	Olsen, 1952	Cucullanus longipapillatus	Olsen, 1952	1952			Nematoda	accepted
Cucullanus ritai	Karve, 1952	Cucullanus ritai	Karve, 1952	1952			Nematoda	accepted
Procamallanus (Spirocamallanus) pereirai	(Annereaux, 1946) Olsen, 1952	Procamallanus (Spirocamallanus) pereirai	(Annereaux, 1946) Olsen, 1952	1952			Nematoda	accepted
Raphidascaris lutiani	Olsen, 1952	Raphidascaris lutiani	Olsen, 1952	1952			Nematoda	accepted
Contracaecum longicaecum	Schuurmans Stekhoven, 1952	Contracaecum longicaecum	Schuurmans Stekhoven, 1952	1952			Nematoda	taxon inquirendum
Terranova trichiuri	(Chandler, 1935) Olsen, 1952	Terranova trichiuri	(Chandler, 1935) Olsen, 1952	1952			Nematoda	taxon inquirendum
Contracaecum ruficolle	Vuylsteke, 1953	Contracaecum ovale	(Linstow, 1907) Baylis, 1920	1953	1964	11	Nematoda	unaccepted	Synonym	Hartwich, 1964 Mitteilungen aus dei Zoologisches Museum Berlin 40:15–53
Terranova decipiens	(Krabbe, 1878) Mozgovoi, 1953	Pseudoterranova decipiens	(Krabbe, 1878) Gibson, 1983	1953	1983	30	Nematoda	unaccepted	Superseded combination
Terranova galeocerdonis	(Thwaite, 1927) Mozgovoi, 1953	Euterranova galeocerdonis	(Thwaite, 1927) Moravec & Justine, 2020	1953	2020	67	Nematoda	unaccepted	Superseded combination
Contracaecum eudyptes	Johnston & Mawson, 1953	Contracaecum eudyptes	Johnston & Mawson, 1953	1953			Nematoda	accepted
Contracaecum heardi	Mawson, 1953	Contracaecum heardi	Mawson, 1953	1953			Nematoda	accepted
Pseudoproleptus vestibulus	Khera, 1953	Pseudoproleptus vestibulus	Khera, 1953	1953			Nematoda	accepted
Terranova piscium	(Rudolphi, 1809) Mawson, 1953	Terranova piscium	(Rudolphi, 1809) Mawson, 1953	1953			Nematoda	accepted
Contracaecum arii	Yamaguti, 1954	Hysterothylacium arii	(Yamaguti, 1954)	1954	1980	26	Nematoda	unaccepted	Superseded combination	Deardorff & Overstreet 1980 Proc. Biol Soc. Wash. 93
Camallanus carangis	Olsen, 1954	Camallanus carangis	Olsen, 1954	1954			Nematoda	accepted
Cucullanus arii	Yamaguti, 1954	Cucullanus arii	Yamaguti, 1954	1954			Nematoda	accepted
Cucullanus armatus	Yamaguti, 1954	Cucullanus armatus	Yamaguti, 1954	1954			Nematoda	accepted
Cucullanus exiguus	Yamaguti, 1954	Cucullanus exiguus	Yamaguti, 1954	1954			Nematoda	accepted
Cucullanus sigani	Yamaguti, 1954	Cucullanus sigani	Yamaguti, 1954	1954			Nematoda	accepted
Hysterothylacium arii	(Yamaguti, 1954)	Hysterothylacium arii	(Yamaguti, 1954)	1954			Nematoda	accepted
Anisakis pegreffii	Campana-Rouget & Biocca, 1955	Anisakis pegreffii	Campana-Rouget & Biocca, 1955	1955			Nematoda	accepted
Contracaecum septentrionale	Kreis, 1955	Contracaecum septentrionale	Kreis, 1955	1955			Nematoda	accepted
Parascarophis galeata	(Linton, 1905) Campana-Rouget, 1955	Parascarophis galeata	(Linton, 1905) Campana-Rouget, 1955	1955			Nematoda	accepted
Parascarophis sphyrnae	Campana-Rouget, 1955	Parascarophis sphyrnae	Campana-Rouget, 1955	1955			Nematoda	accepted
Procamallanus (Procamallanus) annulatus	Yamaguti, 1955	Procamallanus (Procamallanus) annulatus	Yamaguti, 1955	1955			Nematoda	accepted
Ascarophis crassicollis	Dollfus & Campana-Rouget, 1956	Ascarophis crassicollis	Dollfus & Campana-Rouget, 1956	1956			Nematoda	accepted
Contracaecum anasi	Mawson, 1956	Contracaecum anasi	Mawson, 1956	1956			Nematoda	accepted
Cucullanus lophii	Campana-Rouget & Chabaud, 1956	Cucullanus lophii	Campana-Rouget & Chabaud, 1956	1956			Nematoda	accepted
Dacnitis scotti	(Simon, 1935) Campana- Rouget, 1957	Cucullanus truttae	Fabricius, 1794	1957			Nematoda	unaccepted	superseded combination
Cucullanus smedleyi	Campana-Rouget, 1957	Cucullanus elongatus	Smedley, 1933	1957			Nematoda	unaccepted	Synonym
Terranova crocodili	(Taylor, 1924) Hartwich, 1957	Neoterranova crocodili	(Taylor, 1924) Moravec & Justine, 2020	1957	2020	63	Nematoda	unaccepted	Superseded combination
Contracaecum asturi	Xu, 1957	Contracaecum asturi	Xu, 1957	1957			Nematoda	accepted
Contracaecum cantonense	Xu, 1957	Contracaecum cantonense	Xu, 1957	1957			Nematoda	accepted
Contracaecum pingi	Xu, 1957	Contracaecum pingi	Xu, 1957	1957			Nematoda	accepted
Cucullanus fastigatus	(Chandler, 1935) Campana-Rouget, 1957	Cucullanus fastigatus	(Chandler, 1935) Campana-Rouget, 1957	1957			Nematoda	accepted
Cucullanus gendrei	Campana-Rouget, 1957	Cucullanus gendrei	Campana-Rouget, 1957	1957			Nematoda	accepted
Cucullanus murenophidis	Campana-Rouget, 1957	Cucullanus murenophidis	Campana-Rouget, 1957	1957			Nematoda	accepted
Sulcascaris sulcata	(Rudolphi, 1819) Hartwich, 1957	Sulcascaris sulcata	(Rudolphi, 1819) Hartwich, 1957	1957			Nematoda	accepted
Ascarophis orientalis	Spasski & Rakova, 1958	Ascarophis orientalis	Spasski & Rakova, 1958	1958			Nematoda	accepted
Ascarophis malmae	Dogiel & Achmerov, 1959	Ascarophis malmae	Dogiel & Achmerov, 1959	1959			Nematoda	accepted
Cucullanus dogieli	Krotas, 1959	Cucullanus dogieli	Krotas, 1959	1959			Nematoda	accepted
Phocanema decipiens	(Krabbe, 1878) Myers, 1959	Phocanema decipiens	(Krabbe, 1878) Myers, 1959	1959			Nematoda	accepted
Serpinema lissemysus	(Gupta & Singh, 1959)	Serpinema lissemysus	(Gupta & Singh, 1959)	1959			Nematoda	accepted
Ascarophis curvicauda	Zhukov, 1960	Ascarophis curvicauda	Zhukov, 1960	1960			Nematoda	accepted
Ascarophis japonica	Zhukov, 1960	Ascarophis japonica	Zhukov, 1960	1960			Nematoda	accepted
Ascarophis litoralica	Zhukov, 1960	Ascarophis litoralica	Zhukov, 1960	1960			Nematoda	accepted
Ascarophis longispicula	Zhukov, 1960	Ascarophis longispicula	Zhukov, 1960	1960			Nematoda	accepted
Ascarophis pacifica	Zhukov in Spassky & Rakova, 1960	Ascarophis pacifica	Zhukov in Spassky & Rakova, 1960	1960			Nematoda	accepted
Cucullanus annulatus	Margolis, 1960	Cucullanus annulatus	Margolis, 1960	1960			Nematoda	accepted
Serpinema intermedius	(Hsü & Hoeppli, 1931) Yeh, 1960	Serpinema intermedius	(Hsü & Hoeppli, 1931) Yeh, 1960	1960			Nematoda	accepted
Spirocamallanus tornquisti	Campana-Rouget, 1961	Procamallanus (Spirocamallanus) tornquisti	Campana-Rouget, 1961	1961	1961	0	Nematoda	unaccepted	Superseded combination
Contracaecum hapalogenyos	Yamaguti, 1961	Hysterothylacium hapalogenyos	(Yamaguti, 1961) Deardorff & Overstreet, 1981	1961	1981	20	Nematoda	unaccepted	Superseded combination
Contracaecum rectum	Yamaguti, 1961	Hysterothylacium rectum	(Yamaguti, 1961) Deardorff & Overstreet, 1981	1961	1981	20	Nematoda	unaccepted	Superseded combination
Cystidicola marina	Szidat, 1961	Ascarophis marina	(Szidat, 1961) Ivanov, Navone & Martorelli, 1997	1961	1997	36	Nematoda	unaccepted	Superseded combination
Cucullanus baylisi	Campana-Rouget, 1961	Cucullanus baylisi	Campana-Rouget, 1961	1961			Nematoda	accepted
Cucullanus muraenesocis	Yamaguti, 1961	Cucullanus muraenesocis	Yamaguti, 1961	1961			Nematoda	accepted
Raphidascaroides bishaii	Khalil, 1961	Raphidascaroides bishaii	Khalil, 1961	1961			Nematoda	accepted
Spinitectus allaeri	Campana-Rouget, 1961	Spinitectus allaeri	Campana-Rouget, 1961	1961			Nematoda	accepted
Spinitectus polli	Campana-Rouget, 1961	Spinitectus polli	Campana-Rouget, 1961	1961			Nematoda	accepted
Procamallanus (Spirocamallanus) tornquisti	Campana-Rouget, 1961	Procamallanus (Spirocamallanus) tornquisti	Campana-Rouget, 1961	1961			Nematoda	taxon inquirendum
Raphidascaris adelinae	(Condorelli-Francaviglia, 1898) Yamaguti, 1961	Raphidascaris adelinae	(Condorelli-Francaviglia, 1898) Yamaguti, 1961	1961			Nematoda	taxon inquirendum
Cucullanus baylisi	Lakshmi, 2000 nec Campana-Rouget, 1961	Cucullanus baylisi	Lakshmi, 2000 nec Campana-Rouget, 1961	1961			Nematoda	unaccepted	Pre-occupied
Pseudoproleptus notopteri	Chakravarty & Majumdar, 1962	Pseudoproleptus notopteri	(Karve & Naik, 1951) Margolis, 1975	1962	2016	54	Nematoda	unaccepted	Synonym	Moravec, Pachanawan, Kamchoo 2016 Acta Parasitol. 38
Serpinema monospiculatus	Freitas & Dobbin, 1962	Serpinema monospiculatus	Freitas & Dobbin, 1962	1962			Nematoda	accepted
Raphidascaroides diodonis	(Thwaite, 1927) Olsen, 1962	Raphidascaroides diodonis	(Thwaite, 1927) Olsen, 1962	1962			Nematoda	taxon inquirendum
Contracaecum megacephalum	Oshmarin, 1963	Iheringascaris inquies	(Linton, 1901) Deardorff & Overstreet, 1980	1963	1980	17	Nematoda	unaccepted	Probable synonym
Phocascaris cystophorae	Berland, 1963	Phocascaris cystophorae	Berland, 1963	1963			Nematoda	accepted
Paranisakis pleuronectis	Mamaev, Parukhin & Baeva, 1963	Paranisakis pleuronectis	Mamaev, Parukhin & Baeva, 1963	1963			Nematoda	taxon inquirendum
Ascarophis capelanus	Nikolaeva & Naidenova, 1964	Ascarophis capelanus	Nikolaeva & Naidenova, 1964	1964			Nematoda	accepted
Contracaecum chinense	Shen & Wu, 1964	Contracaecum chinense	Shen & Wu, 1964	1964			Nematoda	accepted
Contracaecum rudolphii	Hartwich, 1964	Contracaecum rudolphii	Hartwich, 1964	1964			Nematoda	accepted
Paracucullanellus indica	Agrawal, 1965	Cucullanus ritai	Karve, 1952	1965	1989	24	Nematoda	unaccepted	superseded combination	De 1989 Folia Parasit. 36(2), 153-160
Spirocamallanus olseni	Campana-Rouget & Razarihelissoa, 1965	Procamallanus (Spirocamallanus) olseni	(Campana-Rouget & Razarihelissoa, 1965)	1965	1965	0	Nematoda	unaccepted	Superseded combination
Notopteroides alatae	Majumdar, 1965	Pseudoproleptus alatus	(Majumdar, 1965) Johnson & Kera, 1967	1965	1967	2	Nematoda	unaccepted	Synonym
Cystidicoloides tenuissima	(Zeder, 1800) Rasheed, 1965	Salmonema ephemeridarum	(von Linstow, 1872) Moravec, Santos & Brasil-Sato, 2008	1965	2008	43	Nematoda	unaccepted	Synonym
Cucullanus mugili	Belous, 1965	Cucullanus mugili	Belous, 1965	1965			Nematoda	accepted
Goezia gobia	Wang, 1965	Goezia gobia	Wang, 1965	1965			Nematoda	accepted
Goezia intermedia	Rasheed, 1965	Goezia intermedia	Rasheed, 1965	1965			Nematoda	accepted
Lappetascaris lutjani	Rasheed, 1965	Lappetascaris lutjani	Rasheed, 1965	1965			Nematoda	accepted
Procamallanus (Spirocamallanus) olseni	(Campana-Rouget & Razarihelissoa, 1965)	Procamallanus (Spirocamallanus) olseni	(Campana-Rouget & Razarihelissoa, 1965)	1965			Nematoda	accepted
Raphidascaris (Raphidascaris) cyprini	Wang, 1965	Raphidascaris (Raphidascaris) cyprini	Wang, 1965	1965			Nematoda	accepted
Cucullanus lebedevi	Skriabina, 1966	Cucullanus clitellarius	Ward & Magath, 1916	1966			Nematoda	unaccepted	junior subjective synonym
Truttaedacnitis lebedevi	(Skrjabina, 1966)	Cucullanus clitellarius	Ward & Magath, 1916	1966	1996	30	Nematoda	unaccepted	junior subjective synonym	T. lebedevi was synonomised with T. clitellarius by Choudury and Dick 1996
Anisakis marina	van Thiel, 1966	Anisakis simplex	sensu Davey, 1971	1966	1971	5	Nematoda	unaccepted	Superseded combination
Indocucullanus arabianse	Ali & Kalyankar, 1966	Cucullanus arabiansae	(Ali & Kalyankar, 1966) Petter, 1974	1966	1974	8	Nematoda	unaccepted	superseded combination
Ascarophis argumentosa	Skryabina, 1966	Capillospirura argumentosa	(Skryabina, 1966) Appy & Anderson, 1982	1966	1982	16	Nematoda	unaccepted	Superseded combination
Spirocamallanus istiblenni	Noble, 1966	Procamallanus (Spirocamallanus) istiblenni	(Noble, 1966) Moravec & Sey, 1988	1966	1988	22	Nematoda	unaccepted	Superseded combination
Contracaecum (Erschovicaecum) chorinemi	Parukhin, 1966	Hysterothylacium chorinemi	(Parukhin, 1966) Bruce & Cannon, 1989	1966	1989	23	Nematoda	unaccepted	Superseded combination
Terranova caballeroi	Diaz-Ungria, 1967 nec Barus & Coy Otero, 1966	Terranova diazungriai	Moravec, 1998 nec Vado, 1972	1966	1998	32	Nematoda	unaccepted	Homonym
Terranova caballeroi	Baruš & Coy Otero, 1966	Neoterranova caballeroi	(Baruš & Coy Otero, 1966) Moravec & Justine, 2020	1966	2020	54	Nematoda	unaccepted	Superseded combination
Anisakis brevispiculata	Dollfus, 1966	Skrjabinisakis brevispiculata	(Dollfus, 1966) Safonova, Voronova & Vainutis, 2021	1966	2021	55	Nematoda	unaccepted	superseded combination
Contracaecum prevosti	Tchéprakoff, 1966	Contracaecum prevosti	Tchéprakoff, 1966	1966			Nematoda	accepted
Cucullanus decapteri	Parukhin, 1966	Cucullanus decapteri	Parukhin, 1966	1966			Nematoda	accepted
Salvelinema salmonicola	(Ishii, 1916) Margolis, 1966	Salvelinema salmonicola	(Ishii, 1916) Margolis, 1966	1966			Nematoda	accepted
Spinitectus tamari	Naidenova, 1966	Spinitectus tamari	Naidenova, 1966	1966			Nematoda	accepted
Pseudoproleptus satendri	Sahay, 1967	Pseudoproleptus notopteri	(Karve & Naik, 1951) Margolis, 1975	1967	2016	49	Nematoda	unaccepted	Synonym	Moravec, Pachanawan, Kamchoo 2016 Acta Parasitol. 38
Pseudoproleptus alatus	(Majumdar, 1965) Johnson & Kera, 1967	Heliconema alatum	(Majumdar, 1965) De, 1988	1967	1988	21	Nematoda	unaccepted	superseded combination
Cucullanus chabaudi	Le-Van-Hoa & Pham-Ngoc-Khue, 1967	Cucullanus chabaudi	Le-Van-Hoa & Pham-Ngoc-Khue, 1967	1967			Nematoda	accepted
Dichelyne (Dichelyne) lepisostei	Casto & McDaniel, 1967	Dichelyne (Dichelyne) lepisostei	Casto & McDaniel, 1967	1967			Nematoda	accepted
Salvelinema walkeri	(Ekbaum, 1935) Margolis, 1967	Salvelinema walkeri	(Ekbaum, 1935) Margolis, 1967	1967			Nematoda	accepted
Spinitectus echenei	Parukhin, 1967	Spinitectus echenei	Parukhin, 1967	1967			Nematoda	accepted
Spinitectus mollis	Mamaev, 1968	Prospinitectus mollis	(Mamaev, 1968) Petter, 1979	1968	1979	11	Nematoda	unaccepted	Superseded combination
Ascarophis mullus	Naidenova & Nikolaeva, 1968	Ascarophis mullus	Naidenova & Nikolaeva, 1968	1968			Nematoda	accepted
Ctenascarophis gastricus	Mamaev, 1968	Ctenascarophis gastricus	Mamaev, 1968	1968			Nematoda	accepted
Cucullanus colossomi	Diaz-Ungria, 1968	Cucullanus colossomi	Diaz-Ungria, 1968	1968			Nematoda	accepted
Cucullanus diminutus	Rasheed, 1968	Cucullanus diminutus	Rasheed, 1968	1968			Nematoda	accepted
Cucullanus indentatus	Rasheed, 1968	Cucullanus indentatus	Rasheed, 1968	1968			Nematoda	accepted
Cucullanus theraponi	Rasheed, 1968	Cucullanus theraponi	Rasheed, 1968	1968			Nematoda	accepted
Dichelyne (Dichelyne) diminutus	(Rasheed, 1968)	Dichelyne (Dichelyne) diminutus	(Rasheed, 1968)	1968			Nematoda	accepted
Dichelyne (Dichelyne) indentatus	(Rasheed, 1968)	Dichelyne (Dichelyne) indentatus	(Rasheed, 1968)	1968			Nematoda	accepted
Procamallanus (Spirocamallanus) chimusensis	(Freitas & Ibanez, 1968)	Procamallanus (Spirocamallanus) chimusensis	(Freitas & Ibanez, 1968)	1968			Nematoda	accepted
Pseudoproleptus lamyi	Le-Van-Hoa & Bui- Thi Lien-Huong, 1969	Pseudoproleptus notopteri	(Karve & Naik, 1951) Margolis, 1975	1969	2016	47	Nematoda	unaccepted	Synonym	Moravec, Pachanawan, Kamchoo 2016 Acta Parasitol. 38
Spirocamallanus mazabukae	Khan & Yaseen, 1969	Procamallanus (Spirocamallanus) alii	Kalyankar, 1971	1969	1978	9	Nematoda	unaccepted	Synonym	Petter 1978 Bull.Mus. Hist. Nat. Paris 515. 319-30
Camallanus marinus	Schmidt & Kuntz, 1969	Camallanus carangis	Olsen, 1954	1969	1998	29	Nematoda	unaccepted	Synonym	Rigby, Adamson, Deardorff 1998 J. Parasitol. 84: 158-162
Spirocamallanus berdii	Kahn & Yaseen, 1969	Procamallanus (Spirocamallanus) berdii	(Khan & Yaseen, 1969)	1969	1969	0	Nematoda	unaccepted	Superseded combination
Indocucullanus longispiculum	Khan, 1969	Cucullanus longispiculum	De Oliveira Rodrigues, Carvalho Varela, Sodre' Rodrigues & Cristofaro, 1973	1969	1973	4	Nematoda	unaccepted	superseded combination
Cucullanellus amaruincai	Freitas, Vicente & Ibanez, 1969	Dichelyne amaruincai	(Freitas, Vicente & Ibanez, 1969) Petter, 1974	1969	1974	5	Nematoda	unaccepted	Superseded combination
Spinitectus palawanensis	Schmidt & Kuntz, 1969	Prospinitectus mollis	(Mamaev, 1968) Petter, 1979	1969	1979	10	Nematoda	unaccepted	Synonym
Comephoronema beatriceinsleyae	(Holloway & Klewer, 1969)	Comephoronema beatriceinsleyae	(Holloway & Klewer, 1969)	1969			Nematoda	accepted
Cucullanus lutjani	Schmidt & Kuntz, 1969	Cucullanus lutjani	Schmidt & Kuntz, 1969	1969			Nematoda	accepted
Oceanicucullanus pacifica	Schmidt & Kuntz, 1969	Oceanicucullanus pacifica	Schmidt & Kuntz, 1969	1969			Nematoda	accepted
Spinitectoides berlandi	Petter, 1969	Spinitectoides berlandi	Petter, 1969	1969			Nematoda	accepted
Contracaecum brevicaecum	Khan & Yaseen, 1969			1969			Nematoda	nomen dubium
Contracaecum aori	Khan & Yaseen, 1969	Contracaecum aori	Khan & Yaseen, 1969	1969			Nematoda	taxon inquirendum
Contracaecum brevispiculum	Khan & Yaseen, 1969	Contracaecum brevispiculum	Khan & Yaseen, 1969	1969			Nematoda	taxon inquirendum
Mehdiascaris bombayensis	Kalyankar, 1969	Mehdiascaris bombayensis	Kalyankar, 1969	1969			Nematoda	taxon inquirendum
Mehdiascaris suraiyae	Klayankar, 1969	Mehdiascaris suraiyae	Klayankar, 1969	1969			Nematoda	taxon inquirendum
Procamallanus (Spirocamallanus) berdii	(Khan & Yaseen, 1969)	Procamallanus (Spirocamallanus) berdii	(Khan & Yaseen, 1969)	1969			Nematoda	taxon inquirendum
Raphidascaris panijii	Khan & Yassen, 1969	Raphidascaris panijii	Khan & Yassen, 1969	1969			Nematoda	taxon inquirendum
Contracaecum spheniscus	Boreo & Led, 1970	Contracaecum pelagicum	Johnston & Mawson, 1942	1970	2019	49	Nematoda	unaccepted	Synonym	Garbin, Diaz, Navone, 2019 J. of Parasitol. 105(2) 222-231
Spirocamallanus incarocai	Freitas & Ibañez, 1970	Procamallanus (Spirocamallanus) hilarii	Vaz & Pereira, 1934	1970	1991	21	Nematoda	unaccepted	junior subjective synonym	Rodrigues, Pinto, Noronha, 1991 Mem. Inst. Oswaldo Cruz 86. 107-113
Raphidascaris vicente	Santos, 1970	Raphidascaris (Ichthyascaris) vicentei	Santos, 1970	1970	1970	0	Nematoda	unaccepted	Superseded combination
Pseudoproleptus armati	Sahay, Sinha & Sadhu, 1970	Heliconema alatum	(Majumdar, 1965) De, 1988	1970	1988	18	Nematoda	unaccepted	junior subjective synonym
Raphidascaris (Ichthyascaris) vicentei	Santos, 1970	Ichthyascaris vicentei	(Santos, 1970) Bruce, 1990	1970	1990	20	Nematoda	unaccepted	Superseded combination
Ascarophis collaris	Petter, 1970	Collarinema collaris	(Petter, 1970) Moravec & Sobecka, 2012	1970	2012	42	Nematoda	unaccepted	Superseded combination
Ascarophis (Paraspinitectus) beaveri	Overstreet, 1970	Ascarophis (Paraspinitectus) beaveri	Overstreet, 1970	1970			Nematoda	accepted
Ascarophis pontica	Nikolaeva, 1970	Ascarophis pontica	Nikolaeva, 1970	1970			Nematoda	accepted
Ascarophis prosper	Naidenova, Dolgikh & Nikolaeva, 1970	Ascarophis prosper	Naidenova, Dolgikh & Nikolaeva, 1970	1970			Nematoda	accepted
Camallanus chorinemi	Rasheed, 1970	Camallanus chorinemi	Rasheed, 1970	1970			Nematoda	accepted
Camallanus surmai	Rasheed, 1970	Camallanus surmai	Rasheed, 1970	1970			Nematoda	accepted
Collarinema triglae	Sey, 1970	Collarinema triglae	Sey, 1970	1970			Nematoda	accepted
Cristitectus congeri	Petter, 1970	Cristitectus congeri	Petter, 1970	1970			Nematoda	accepted
Procamallanus karachiensis	Rasheed, 1970	Procamallanus karachiensis	Rasheed, 1970	1970			Nematoda	accepted
Spinitectus beaveri	Overstreet, 1970	Spinitectus beaveri	Overstreet, 1970	1970			Nematoda	accepted
Terranova edcaballeroi	Díaz-Ungría, 1970	Terranova edcaballeroi	Díaz-Ungría, 1970	1970			Nematoda	taxon inquirendum
Bulbodacnitis laevis	(Heitz in Zschokke & Heitz, 1914) Maggenti, 1971	Cucullanus truttae	Fabricius, 1794	1971			Nematoda	unaccepted	junior subjective synonym
Bulbodacnitis clitellarius	(Ward & Magath, 1916) Maggenti, 1971	Cucullanus clitellarius	Ward & Magath, 1916	1971			Nematoda	unaccepted	superseded combination
Bulbodacnitis lebedevi	(Skriabina, 1966) Maggenti, 1971	Cucullanus lebedevi	Skriabina, 1966	1971			Nematoda	unaccepted	superseded combination
Bulbodacnitis rotundata	(Molin, 1859) Maggenti, 1971	Cucullanus rotundatus	(Molin, 1859) Barreto, 1918	1971			Nematoda	unaccepted	superseded combination
Bulbodacnitis sphaerocephala	(Rudolphi, 1809) Maggenti, 1971	Cucullanus sphaerocephalus	(Rudolphi, 1809) Baylis, 1939	1971			Nematoda	unaccepted	superseded combination
Bulbodacnitis squali	(Dujardin, 1845) Maggenti, 1971	Cucullanus squali	(Dujardin, 1845) Diesing, 1851	1971			Nematoda	unaccepted	superseded combination
Bulbodacnitis stelmioides	(Vessichelli, 1910) Maggeti, 1971	Cucullanus stelmioides	(Vessichelli, 1910)	1971			Nematoda	unaccepted	superseded combination
Bulbodacnitis truttae	(Fabricius, 1794) Maggenti, 1971	Cucullanus truttae	Fabricius, 1794	1971			Nematoda	unaccepted	superseded combination
Spirocamallanus alii	Kalyankar, 1971	Procamallanus (Spirocamallanus) alii	Kalyankar, 1971	1971			Nematoda	unaccepted	Superseded combination
Camallanus magnavaginus	Bilqees, Khanum & Jehan, 1971	Camallanus cinereusis	Bilqees, Khanum & Jehan, 1971	1971			Nematoda	unaccepted	Synonym
Bulbodacnitis ampullastoma	Maggenti, 1971	Cucullanus truttae	Fabricius, 1794	1971			Nematoda	unaccepted	Synonym
Bulbodacnitis attenuata	(Molin, 1858) Maggenti, 1971	Cucullanus attenuatus	(Molin, 1858) Barreto, 1918	1971	1992	21	Nematoda	unaccepted	superseded combination	Skrjabin 1992 Key to parasitic nematodes
Bulbodacnitis callichroi	(Stewart, 1914) Maggenti, 1971	Cucullanus callichroi	(Stewart, 1914) Barreto, 1922	1971	1992	21	Nematoda	unaccepted	superseded combination	Skrjabin 1992 Key to parasitic nematodes
Paranisakis sciaenae	(Khan & Begum, 1971)	Ortoanisakis sciaenae	Khan & Begum, 1971	1971	1971	0	Nematoda	unaccepted	Superseded combination
Spirocamallanus dussumieri	(Bilqees, Khanum & Jehan, 1971) Petter, 1979	Procamallanus (Spirocamallanus) dussumieri	Bilqees, Khanum & Jehan, 1971	1971	1971	0	Nematoda	unaccepted	Superseded combination
Spirocamallanus johnsoni	Guerrero, 1971	Procamallanus (Spirocamallanus) johnsoni	(Guerrero, 1971)	1971	1971	0	Nematoda	unaccepted	Superseded combination
Neogoezia elacateiae	Khan & Begum, 1971	Iheringascaris inquies	(Linton, 1901) Deardorff & Overstreet, 1980	1971	1980	9	Nematoda	unaccepted	Synonym
Aliascaris indica	Kalyankar, 1971	Aliascaris indica	Kalyankar, 1971	1971			Nematoda	accepted
Alibagascaris pseudosciaenae	Kalyankar, 1971	Alibagascaris pseudosciaenae	Kalyankar, 1971	1971			Nematoda	accepted
Anisakis oceanica	(Johnston & Mawson, 1951) Davey, 1971	Anisakis oceanica	(Johnston & Mawson, 1951) Davey, 1971	1971			Nematoda	accepted
Camallanus cinereusis	Bilqees, Khanum & Jehan, 1971	Camallanus cinereusis	Bilqees, Khanum & Jehan, 1971	1971			Nematoda	accepted
Camallanus indicus	Kalyankar, 1971	Camallanus indicus	Kalyankar, 1971	1971			Nematoda	accepted
Camallanus karachiensis	Khan & Begum, 1971	Camallanus karachiensis	Khan & Begum, 1971	1971			Nematoda	accepted
Camallanus magnivaginatus	Bilqees, Zakia & Qamar, 1971	Camallanus magnivaginatus	Bilqees, Zakia & Qamar, 1971	1971			Nematoda	accepted
Dichelyne (Dichelyne) yamagutii	(Kalyankar, 1971)	Dichelyne (Dichelyne) yamagutii	(Kalyankar, 1971)	1971			Nematoda	accepted
Hysterothylacium synpapillus	(Bilqees, Khanum & Jehan, 1971)	Hysterothylacium synpapillus	(Bilqees, Khanum & Jehan, 1971)	1971			Nematoda	accepted
Onchophora melanocephala	(Rudolphi, 1819) Baudin-Laurencin, 1971	Onchophora melanocephala	(Rudolphi, 1819) Baudin-Laurencin, 1971	1971			Nematoda	accepted
Ortoanisakis sciaenae	Khan & Begum, 1971	Ortoanisakis sciaenae	Khan & Begum, 1971	1971			Nematoda	accepted
Procamallanus (Spirocamallanus) johnsoni	(Guerrero, 1971)	Procamallanus (Spirocamallanus) johnsoni	(Guerrero, 1971)	1971			Nematoda	accepted
Spinitectus agonostomi	Moravec & Baruš, 1971	Spinitectus agonostomi	Moravec & Baruš, 1971	1971			Nematoda	accepted
Spirocamallanus sihamai	Khan & Begum, 1971	Spirocamallanus sihamai	Khan & Begum, 1971	1971			Nematoda	accepted
Contracaecum vittatii	Khan & Begum, 1971			1971			Nematoda	nomen dubium
Paracamallanus theraponis	Kalyankar, 1971	Paracamallanus theraponis	Kalyankar, 1971	1971			Nematoda	taxon inquirendum
Procamallanus (Spirocamallanus) alii	Kalyankar, 1971	Procamallanus (Spirocamallanus) alii	Kalyankar, 1971	1971			Nematoda	taxon inquirendum
Procamallanus (Spirocamallanus) dussumieri	Bilqees, Khanum & Jehan, 1971	Procamallanus (Spirocamallanus) dussumieri	Bilqees, Khanum & Jehan, 1971	1971			Nematoda	taxon inquirendum
Cystidicola beatriceinsleyae	(Holloway & Klewer, 1969)Moravec 1972	Comephoronema beatriceinsleyae	(Holloway & Klewer, 1969)	1972	2007	35	Nematoda	unaccepted	Synonym	Moravec & Klimpel 2007 Journal of Parasitology 93(4) 901-906
Camallanus fotedari	Raina & Dhar, 1972	Camallanus cotti	Fujita, 1927	1972	1973	1	Nematoda	unaccepted	Synonym	Moravec 1973
Procamallanus probus	Pinto & Fernandes, 1972	Procamallanus (Spirocamallanus) inopinatus	Travassos, Artigas & Pereira, 1928	1972	1976	4	Nematoda	unaccepted	junior subjective synonym	Pinto, de Fabio, Noronha, Rolas. 1976. Memo ́rias do Instituto Os- waldo Cruz 74: 77–84.
Onchophora albacarensis	Baudin-Laurencin, 1972	Onchophora melanocephala	(Rudolphi, 1819) Baudin-Laurencin, 1971	1972	1988	16	Nematoda	unaccepted	Synonym	Pinto, Vicente, Noronha, Fabio 1988 Mem. Inst. Oswaldo Cruz, 83, 233-237
Spirocamallanus macaensis	(Vicente & Santos, 1972)	Procamallanus (Spirocamallanus) macaensis	(Vicente & dos Santos, 1972) Pinto, de Fabio, Noronha & Rolas, 1974	1972	1974	2	Nematoda	unaccepted	Superseded combination
Terranova diazungriai	Vado, 1972	Pulchrascaris chiloscyllii	(Johnston & Mawson, 1951) Gibson & Colin, 1982	1972	1982	10	Nematoda	unaccepted	Synonym
Terranova diazungriai	Moravec, 1998 nec Vado, 1972	Terranova incognita	Moravec, Salgado-Maldonado, Osorio-Sarabia, 2000	1972	2000	28	Nematoda	unaccepted	Homonym
Camallanus trichiuris	Bashirullah & Rahman, 1972	Camallanus trichiuris	Bashirullah & Rahman, 1972	1972			Nematoda	accepted
Dichelyne (Cucullanellus) bullocki	Stromberg & Crites, 1972	Dichelyne (Cucullanellus) bullocki	Stromberg & Crites, 1972	1972			Nematoda	accepted
Goezia pseudoascaroides	Rehana & Bilqees, 1972	Goezia pseudoascaroides	Rehana & Bilqees, 1972	1972			Nematoda	accepted
Pulchrascaris caballeroi	Vicente & Santos, 1972	Pulchrascaris caballeroi	Vicente & Santos, 1972	1972			Nematoda	accepted
Spinitectus micracanthus	Christian, 1972	Spinitectus micracanthus	Christian, 1972	1972			Nematoda	accepted
Thynnascaris serrani	Kalyankar, 1972			1972			Nematoda	nomen dubium
Neogoezia alaetocephala	Bilqees & Khanum, 1972	Neogoezia alaetocephala	Bilqees & Khanum, 1972	1972			Nematoda	taxon inquirendum
Neogoezia aspinosa	Bilqees & Khanum, 1972	Neogoezia aspinosa	Bilqees & Khanum, 1972	1972			Nematoda	taxon inquirendum
Neogoezia karachiensis	Bilqees & Khanum, 1972	Neogoezia karachiensis	Bilqees & Khanum, 1972	1972			Nematoda	taxon inquirendum
Neogoezia manazi	Bilqees & Khanum, 1972	Neogoezia manazi	Bilqees & Khanum, 1972	1972			Nematoda	taxon inquirendum
Neogoezia mangra	Bilqees & Khanum, 1972	Neogoezia mangra	Bilqees & Khanum, 1972	1972			Nematoda	taxon inquirendum
Neogoezia multipapilla	Bilqees & Khanum, 1972	Neogoezia multipapilla	Bilqees & Khanum, 1972	1972			Nematoda	taxon inquirendum
Neogoezia spirocaudata	Bilqees & Khanum, 1972	Neogoezia spirocaudata	Bilqees & Khanum, 1972	1972			Nematoda	taxon inquirendum
Contracaecum assi	Parukhin, 1973	Hysterothylacium assi	(Parukhin, 1973) Deardorff & Overstreet, 1981	1973	1981	8	Nematoda	unaccepted	Superseded combination
Contracaecum fortalezae	klein, 1973	Hysterothylacium fortalezae	(Klein, 1973) Deardorff & Overstreet, 1981	1973	1981	8	Nematoda	unaccepted	Superseded combination
Camallanus atropusi	Bashirullah & Khan, 1973	Camallanus atropusi	Bashirullah & Khan, 1973	1973			Nematoda	accepted
Camallanus dollfusi	Bashirullah & Khan, 1973	Camallanus dollfusi	Bashirullah & Khan, 1973	1973			Nematoda	accepted
Cucullanus carioca	Vicente & Fernandes, 1973	Cucullanus carioca	Vicente & Fernandes, 1973	1973			Nematoda	accepted
Cucullanus longispiculum	De Oliveira Rodrigues, Carvalho Varela, Sodre' Rodrigues & Cristofaro, 1973	Cucullanus longispiculum	De Oliveira Rodrigues, Carvalho Varela, Sodre' Rodrigues & Cristofaro, 1973	1973			Nematoda	accepted
Paraheterotyphlum ophiophagos	Schmidt & Kuntz, 1973	Paraheterotyphlum ophiophagos	Schmidt & Kuntz, 1973	1973			Nematoda	accepted
Procamallanus (Spirocamallanus) bilaspurensis	Gupta & Duggal, 1973	Procamallanus (Spirocamallanus) bilaspurensis	Gupta & Duggal, 1973	1973			Nematoda	accepted
Pseudoproleptus africanus	Khalil, 1973	Pseudoproleptus africanus	Khalil, 1973	1973			Nematoda	accepted
Raphidascaris synodi	Parukhin, 1973	Raphidascaris synodi	Parukhin, 1973	1973			Nematoda	taxon inquirendum
Dichelyne exiguus	(Yamaguti, 1954) Petter, 1974	Cucullanus exiguus	Yamaguti, 1954	1974			Nematoda	unaccepted	superseded combination
Cucullanellus kanabus	Walder & Arai, 1974	Dichelyne (Cucullanellus) kanabus	(Walder & Arai, 1974)	1974			Nematoda	unaccepted	Superseded combination
Bulbodacnitis alpinus	Mudry & McCart, 1974	Cucullanus truttae	Fabricius, 1794	1974			Nematoda	unaccepted	Synonym
Camallanus moraveci	Petter, Cassone & France, 1974	Camallanus cotti	Fujita, 1927	1974	2006	32	Nematoda	unaccepted	Synonym	Moravec & Justine 2006 Folia Parasitol. 53: 287-296
Truttaedacnitis sphaerocephala	(Rudolphi, 1809) Petter, 1974	Cucullanus sphaerocephalus	(Rudolphi, 1809) Baylis, 1939	1974	1979	5	Nematoda	unaccepted	Superseded combination	Moravec 1979 Folia Parasit. 26;295-307
Procamallanus intermedius	Pinto, Fábio, Noronha & Rolas, 1974	Procamallanus (Spirocamallanus) pimelodus	Pinto, Fábio, Noronha & Rolas, 1974	1974	1993	19	Nematoda	unaccepted	junior subjective synonym	Moravec, Kohn, Fernandes 1993. Folia Parasit. 40. 211-229
Dichelyne (Dichelyne) lutjani	(Schmidt & Kuntz, 1969) Petter, 1974	Cucullanus lutjani	Schmidt & Kuntz, 1969	1974	1999	25	Nematoda	unaccepted	superseded combination	Moravec, Wolter, Korting. 1999. Folia Parasit. 46. 296-310
Raphidascaris atlanticus	Rodrigues, 1974	Raphidascaris (Ichthyascaris) vicentei	Santos, 1970	1974	1984	10	Nematoda	unaccepted	Synonym	Smith 1984 Canad. J. Zool. 62. 685-694
Raphidascaris yamagutii	Vicente & Santos, 1974	Raphidascaris (Ichthyascaris) vicentei	Santos, 1970	1974	1984	10	Nematoda	unaccepted	Synonym	Smith 1984 Canad. J. Zool. 62. 685-694
Spirocamallanus pimelodus	(Pinto, Fábio, Noronha & Rolas, 1974)	Procamallanus (Spirocamallanus) pimelodus	Pinto, Fábio, Noronha & Rolas, 1974	1974	1974	0	Nematoda	unaccepted	Superseded combination
Cucullanus travassosi	Guimares & Cristófaro, 1974	Dichelyne (Cucullanellus) travassosi	(Guimares & Cristófaro, 1974) Vicente, Magalhães & Aguilera, 1989	1974	1989	15	Nematoda	unaccepted	superseded combination
Procamallanus (Spirocamallanus) otolithi	Ashraf, Farooq & Khanum, 1977 nec Bilqees & Kazmi, 1974	Procamallanus (Spirocamallanus) pakistanensis	Yooyen, Moravec & Wongsawad, 2011	1974	2011	37	Nematoda	unaccepted	Homonym
Procamallanus (Spirocamallanus) otolithi	(Gupta & Garg, 1986) nec Bilqees & Kazmi, 1974	Procamallanus (Spirocamallanus) problematicus	Yooyen, Moravec & Wongsawad, 2011	1974	2011	37	Nematoda	unaccepted	Homonym
Camallanus aotea	Slankis & Korotaeva, 1974	Camallanus aotea	Slankis & Korotaeva, 1974	1974			Nematoda	accepted
Camallanus dimitrovi	Durette-Desset & Batchvarov, 1974	Camallanus dimitrovi	Durette-Desset & Batchvarov, 1974	1974			Nematoda	accepted
Camallanus gnuluyumbu	Slankis & Korotaeva, 1974	Camallanus gnuluyumbu	Slankis & Korotaeva, 1974	1974			Nematoda	accepted
Camallanus kububudgeri	Slankis & Korotaeva, 1974	Camallanus kububudgeri	Slankis & Korotaeva, 1974	1974			Nematoda	accepted
Comephoronema oschmarini	Trofimenko, 1974	Comephoronema oschmarini	Trofimenko, 1974	1974			Nematoda	accepted
Contracaecum mirounga	Nikolskij, 1974	Contracaecum mirounga	Nikolskij, 1974	1974			Nematoda	accepted
Cucullanus alii	(Kalyankar, 1971) Petter, 1974	Cucullanus alii	(Kalyankar, 1971) Petter, 1974	1974			Nematoda	accepted
Cucullanus arabiansae	(Ali & Kalyankar, 1966) Petter, 1974	Cucullanus arabiansae	(Ali & Kalyankar, 1966) Petter, 1974	1974			Nematoda	accepted
Cucullanus bagre	Petter, 1974	Cucullanus bagre	Petter, 1974	1974			Nematoda	accepted
Cucullanus hians	(Dujardin, 1845) Petter, 1974	Cucullanus hians	(Dujardin, 1845) Petter, 1974	1974			Nematoda	accepted
Dichelyne (Cucullanellus) amaruincai	(Freitas, Vicente & Ibañez, 1969) Petter, 1974	Dichelyne (Cucullanellus) amaruincai	(Freitas, Vicente & Ibañez, 1969) Petter, 1974	1974			Nematoda	accepted
Dichelyne (Cucullanellus) branchiostegi	(Yamagutui, 1941) Petter, 1974	Dichelyne (Cucullanellus) branchiostegi	(Yamagutui, 1941) Petter, 1974	1974			Nematoda	accepted
Dichelyne (Cucullanellus) dichelyneformis	(Szidat, 1950) Petter, 1974	Dichelyne (Cucullanellus) dichelyneformis	(Szidat, 1950) Petter, 1974	1974			Nematoda	accepted
Dichelyne (Cucullanellus) elongatus	(Törnquist, 1931) Petter, 1974	Dichelyne (Cucullanellus) elongatus	(Törnquist, 1931) Petter, 1974	1974			Nematoda	accepted
Dichelyne (Cucullanellus) fraseri	(Baylis, 1929) Petter, 1974	Dichelyne (Cucullanellus) fraseri	(Baylis, 1929) Petter, 1974	1974			Nematoda	accepted
Dichelyne (Cucullanellus) kanabus	(Walder & Arai, 1974)	Dichelyne (Cucullanellus) kanabus	(Walder & Arai, 1974)	1974			Nematoda	accepted
Dichelyne (Cucullanellus) rodriguesi	(Pinto, Fabio & Norhona, 1970) Petter, 1974	Dichelyne (Cucullanellus) rodriguesi	(Pinto, Fabio & Norhona, 1970) Petter, 1974	1974			Nematoda	accepted
Dichelyne (Dichelyne) rasheedae	Petter, 1974	Dichelyne (Dichelyne) rasheedae	Petter, 1974	1974			Nematoda	accepted
Dichelyne (Dichelyne) spinicaudatus	Petter, 1974	Dichelyne (Dichelyne) spinicaudatus	Petter, 1974	1974			Nematoda	accepted
Procamallanus (Spirocamallanus) krameri	(Petter, 1974)	Procamallanus (Spirocamallanus) krameri	(Petter, 1974)	1974			Nematoda	accepted
Procamallanus (Spirocamallanus) macaensis	(Vicente & dos Santos, 1972) Pinto, de Fabio, Noronha & Rolas, 1974	Procamallanus (Spirocamallanus) macaensis	(Vicente & dos Santos, 1972) Pinto, de Fabio, Noronha & Rolas, 1974	1974			Nematoda	accepted
Procamallanus (Spirocamallanus) pexatus	(Pinto, Fabio, Noronha & Rolas, 1974)	Procamallanus (Spirocamallanus) pexatus	(Pinto, Fabio, Noronha & Rolas, 1974)	1974			Nematoda	accepted
Procamallanus (Spirocamallanus) pimelodus	Pinto, Fábio, Noronha & Rolas, 1974	Procamallanus (Spirocamallanus) pimelodus	Pinto, Fábio, Noronha & Rolas, 1974	1974			Nematoda	accepted
Spirocamallanus krameri	(Petter, 1974)	Spirocamallanus krameri	(Petter, 1974)	1974			Nematoda	accepted
Cucullanus rougetae	Vicente & Santos, 1974	Cucullanus rougetae	Vicente & Santos, 1974	1974			Nematoda	taxon inquirendum
Procamallanus (Spirocamallanus) otolithi	Bilqees & Kazmi, 1974	Procamallanus (Spirocamallanus) otolithi	Bilqees & Kazmi, 1974	1974			Nematoda	taxon inquirendum
Raphidascaroides blochii	Bilqees & Khaum, 1974	Raphidascaroides blochii	Bilqees & Khaum, 1974	1974			Nematoda	taxon inquirendum
Indocucullanus calcariferii	Zaidi & Khan, 1975	Cucullanus calcariferii	(Zaidi & Khan, 1975)	1975	1975	0	Nematoda	unaccepted	superseded combination	Bulletin du Muse ́um National d’Histoire Naturelle, 3 se ́rie No. 255, Zoologie 177, 1469–1490.
Raphidascaris (Ichthyascaris) lophii	(Wu, 1949) Hartwich, 1975	Ichthyascaris lophii	Wu, 1949	1975	2018	43	Nematoda	unaccepted	Superseded combination	Malta, Paiva, Elisei, Tavares and Pereira 2018 J Helminth. 94, e24
Cucullanus anguillae	Wang, 1975	Cucullanus filiformis	Yamaguti, 1935	1975	2020	45	Nematoda	unaccepted	Synonym	Moravec, Nagasawa, Hatama 2020 Syst. Parasit. 97: 691-712
Indocucullanus karachii	Zaidi & Khan, 1975	Cucullanus karachii	(Zaidi & Khan, 1975)	1975	1974	-1	Nematoda	unaccepted	superseded combination	Petter, 1974 Bulletin du Muse ́um National d’Histoire Naturelle, 3 se ́rie No. 255, Zoologie 177, 1469–1490.
Spirocamallanus crossorhombi	Zaida & Khan, 1975	Procamallanus (Spirocamallanus) crossorhombi	(Zaidi & Khan, 1975)	1975	1975	0	Nematoda	unaccepted	Superseded combination
Spirocamallanus sparus	(Akram, 1975)	Procamallanus (Spirocamallanus) sparus	Akram, 1975	1975	1975	0	Nematoda	unaccepted	Superseded combination
Thynnascaris gadi	(Müller, 1789) Hartwich, 1975	Hysterothylacium gadi	(Müller, 1789) Deardorff & Overstreet, 1981	1975	1981	6	Nematoda	unaccepted	Superseded combination
Thynnascaris reliquens	Norris & Overstreet, 1975	Hysterothylacium reliquens	(Norris & Overstreet, 1975) Deardorff & Overstreet, 1981	1975	1981	6	Nematoda	unaccepted	Superseded combination
Indocucullanus guerreroi	Arya & Johnson, 1975	Cucullanus guerreroi	(Arya & Johnston, 1975) Soota, 1983	1975	1983	8	Nematoda	unaccepted	Superseded combination
Ascarophis ayalai	Caballero, 1975	Ascarophis (Similascarophis) ayalai	(Caballero, 1975) Moravec & Justine, 2007	1975	2007	32	Nematoda	unaccepted	Superseded combination
Camallanus chauhani	Srivastava & Gupta, 1975	Camallanus chauhani	Srivastava & Gupta, 1975	1975			Nematoda	accepted
Camallanus priacanthi	Kataytseva, 1975	Camallanus priacanthi	Kataytseva, 1975	1975			Nematoda	accepted
Camallanus puriensis	Srivastava & Gupta, 1975	Camallanus puriensis	Srivastava & Gupta, 1975	1975			Nematoda	accepted
Camallanus therapsi	Srivastava & Gupta, 1975	Camallanus therapsi	Srivastava & Gupta, 1975	1975			Nematoda	accepted
Cucullanus calcariferii	(Zaidi & Khan, 1975)	Cucullanus calcariferii	(Zaidi & Khan, 1975)	1975			Nematoda	accepted
Cucullanus karachii	(Zaidi & Khan, 1975)	Cucullanus karachii	(Zaidi & Khan, 1975)	1975			Nematoda	accepted
Cucullanus sparus	Akram, 1975	Cucullanus sparus	Akram, 1975	1975			Nematoda	accepted
Dichelyne (Dichelyne) longispiculatus	Wang & Ling, 1975	Dichelyne (Dichelyne) longispiculatus	Wang & Ling, 1975	1975			Nematoda	accepted
Lappetascaris suraiyae	Kalyankar, 1975	Lappetascaris suraiyae	Kalyankar, 1975	1975			Nematoda	accepted
Procamallanus (Spirocamallanus) crossorhombi	(Zaidi & Khan, 1975)	Procamallanus (Spirocamallanus) crossorhombi	(Zaidi & Khan, 1975)	1975			Nematoda	accepted
Pseudoproleptus notopteri	(Karve & Naik, 1951) Margolis, 1975	Pseudoproleptus notopteri	(Karve & Naik, 1951) Margolis, 1975	1975			Nematoda	accepted
Spirocamallanus solani	Pinto, Fabio, Noronha & Rolas, 1975	Spirocamallanus solani	Pinto, Fabio, Noronha & Rolas, 1975	1975			Nematoda	accepted
Goezia chitali	Zaidi & Khan, 1975	Goezia chitali	Zaidi & Khan, 1975	1975			Nematoda	taxon inquirendum
Procamallanus (Spirocamallanus) sparus	Akram, 1975	Procamallanus (Spirocamallanus) sparus	Akram, 1975	1975			Nematoda	taxon inquirendum
Indocucullanus wertheimae	Gupta & Garg, 1976	Cucullanus wertheimae	(Gupta & Garg, 1976)	1976			Nematoda	unaccepted	Superseded combination
Indocucullanus puriensis	Srivastava & Gupta, 1976	Cucullanus puriensis	(Srivastava & Gupta, 1976)	1976	1974	-2	Nematoda	unaccepted	superseded combination	Petter, 1974 Bulletin du Muse ́um National d’Histoire Naturelle, 3 se ́rie No. 255, Zoologie 177, 1469–1490.
Indocucullanus ariusi	Srivastava & Gupta, 1976	Cucullanus ariusi	(Srivastava & Gupta, 1976)	1976	1976	0	Nematoda	unaccepted	superseded combination
Spirocamallanus ditchelli	Gupta & Garg, 1977	Procamallanus (Spirocamallanus) ditchelli	(Gupta & Garg, 1976)	1976	1976	0	Nematoda	unaccepted	Superseded combination
Camallanus penkotai	Srivastava & Gupta, 1976	Camallanus penkotai	Srivastava & Gupta, 1976	1976			Nematoda	accepted
Cucullanus ariusi	(Srivastava & Gupta, 1976)	Cucullanus ariusi	(Srivastava & Gupta, 1976)	1976			Nematoda	accepted
Cucullanus puriensis	(Srivastava & Gupta, 1976)	Cucullanus puriensis	(Srivastava & Gupta, 1976)	1976			Nematoda	accepted
Cucullanus wertheimae	(Gupta & Garg, 1976)	Cucullanus wertheimae	(Gupta & Garg, 1976)	1976			Nematoda	accepted
Neoascarophis bathygadi	Machida, 1976	Neoascarophis bathygadi	Machida, 1976	1976			Nematoda	accepted
Neoascarophis yarihige	Machida, 1976	Neoascarophis yarihige	Machida, 1976	1976			Nematoda	accepted
Procamallanus peraccuratus	Pinto, Fabio, Noronha & Rolas, 1976	Procamallanus peraccuratus	Pinto, Fabio, Noronha & Rolas, 1976	1976			Nematoda	accepted
Spinitectus gordoni	Cordero del Campillo & Alvarez-Pelletero, 1976	Spinitectus gordoni	Cordero del Campillo & Alvarez-Pelletero, 1976	1976			Nematoda	accepted
Spirocamallanus paraensis	Pinto & Noronha, 1976	Spirocamallanus paraensis	Pinto & Noronha, 1976	1976			Nematoda	accepted
Spirocamallanus pexatus	Pinto, Fabio, Noronha & Rolas, 1976	Spirocamallanus pexatus	Pinto, Fabio, Noronha & Rolas, 1976	1976			Nematoda	accepted
Procamallanus (Spirocamallanus) cruzi	Guimarães, Cristófaro & Rodrigues, 1976	Procamallanus (Spirocamallanus) cruzi	Guimarães, Cristófaro & Rodrigues, 1976	1976			Nematoda	taxon inquirendum
Procamallanus (Spirocamallanus) ditchelli	(Gupta & Garg, 1976)	Procamallanus (Spirocamallanus) ditchelli	(Gupta & Garg, 1976)	1976			Nematoda	taxon inquirendum
Spinitectus jamundensis	Thatcher & Padilha, 1977	Spinitectus asperus	Travassos, Artigas & Pereira, 1928	1977	2009	32	Nematoda	unaccepted	junior subjective synonym	Monteiro, Santos, Zuchi, Brasil-Sato 2009 Zoologia 26(4) 753-757
Spirocamallanus neobuccalaris	(Bilqees, Fatima & Rehana, 1977)	Procamallanus (Spirocamallanus) neobuccalaris	Bilqees, Fatima & Rehana, 1977	1977	1977	0	Nematoda	unaccepted	Superseded combination
Spirocamallanus neocaballeroi	Caballero-Deloya, 1977	Procamallanus (Spirocamallanus) neocaballeroi	(Caballero-Deloya, 1977)	1977	1977	0	Nematoda	unaccepted	Superseded combination
Spirocamallanus caballeroi	Bashirullah, 1977	Procamallanus (Spirocamallanus) caballeroi	(Bashirullah, 1977) Moravec & Sey, 1988	1977	1988	11	Nematoda	unaccepted	Superseded combination
Spirocamallanus cumanensis	Bashirullah, 1977	Procamallanus (Spirocamallanus) cumanensis	(Bashirullah, 1977) Moravec & Sey, 1988	1977	1988	11	Nematoda	unaccepted	Superseded combination
Caballeronema wardlei	(Smedley, 1934) Margolis, 1977	Caballeronema wardlei	(Smedley, 1934) Margolis, 1977	1977			Nematoda	accepted
Camallanus guttatusi	Khan & Begum, 1977	Camallanus guttatusi	Khan & Begum, 1977	1977			Nematoda	accepted
Camallanus qadrii	Ashraf, Farooq & Khanum, 1977	Camallanus qadrii	Ashraf, Farooq & Khanum, 1977	1977			Nematoda	accepted
Cucullanus caballeroi	Petter, 1977	Cucullanus caballeroi	Petter, 1977	1977			Nematoda	accepted
Procamallanus (Denticamallanus) dentatus	Moravec & Thatcher, 1977	Procamallanus (Denticamallanus) dentatus	Moravec & Thatcher, 1977	1977			Nematoda	accepted
Procamallanus (Spirocamallanus) dessetae	(Petter, Golvan &Tcheprakoff, 1977)	Procamallanus (Spirocamallanus) dessetae	(Petter, Golvan &Tcheprakoff, 1977)	1977			Nematoda	accepted
Procamallanus (Spirocamallanus) neocaballeroi	(Caballero-Deloya, 1977)	Procamallanus (Spirocamallanus) neocaballeroi	(Caballero-Deloya, 1977)	1977			Nematoda	accepted
Goezia pakistanica	Bilqees, Fatima & Rehana, 1977	Goezia pakistanica	Bilqees, Fatima & Rehana, 1977	1977			Nematoda	taxon inquirendum
Paranisakis kherai	Gupta & Garg, 1977	Paranisakis kherai	Gupta & Garg, 1977	1977			Nematoda	taxon inquirendum
Procamallanus (Spirocamallanus) neobuccalaris	Bilqees, Fatima & Rehana, 1977	Procamallanus (Spirocamallanus) neobuccalaris	Bilqees, Fatima & Rehana, 1977	1977			Nematoda	taxon inquirendum
Caballeronema pseudoargumentosus	Appy & Dadswell, 1978	Capillospirura pseudoargumentosa	(Appy & Dadswell, 1978) Appy & Anderson, 1982	1978	1982	4	Nematoda	unaccepted	Superseded combination
Spirocamallanus cricotus	Fusco & Overstreet, 1978	Procamallanus (Spirocamallanus) cricotus	(Fusco & Overstreet, 1978) Moravec & Sey, 1988	1978	1988	10	Nematoda	unaccepted	Superseded combination
Spirocamallanus halitrophus	Fusco & Overstreet, 1978	Procamallanus (Spirocamallanus) halitrophus	(Fusco & Overstreet, 1978) Cárdenas & Lanfredi, 2005	1978	2005	27	Nematoda	unaccepted	Superseded combination
Ascarophis distorta	Fusco & Overstreet, 1978	Ascarophis distorta	Fusco & Overstreet, 1978	1978			Nematoda	accepted
Ascarophis upenei	Parukhin, 1978	Ascarophis upenei	Parukhin, 1978	1978			Nematoda	accepted
Camallanus longimonospiculata	Parukhin, 1978	Camallanus longimonospiculata	Parukhin, 1978	1978			Nematoda	accepted
Comephoronema johnsoni	Arya, 1978	Comephoronema johnsoni	Arya, 1978	1978			Nematoda	taxon inquirendum
Indocucullanus sciaenai	Gupta & Gupta, 1979	Cucullanus sciaenai	(Gupta & Gupta, 1979)	1979	1974	-5	Nematoda	unaccepted	superseded combination	Petter, 1974 Bulletin du Muse ́um National d’Histoire Naturelle, 3 se ́rie No. 255, Zoologie 177, 1469–1490.
Ascarophis beryx	Kataitseva, 1979	Ascarophis beryx	Kataitseva, 1979	1979			Nematoda	accepted
Camallanus musteli	Wang, Zhao, Wang & Zhang, 1979	Camallanus musteli	Wang, Zhao, Wang & Zhang, 1979	1979			Nematoda	accepted
Cucullanus oswaldocruzi	Santos, Vicente & Jardim, 1979	Cucullanus oswaldocruzi	Santos, Vicente & Jardim, 1979	1979			Nematoda	accepted
Cucullanus sciaenai	(Gupta & Gupta, 1979)	Cucullanus sciaenai	(Gupta & Gupta, 1979)	1979			Nematoda	accepted
Procamallanus (Procamallanus) elatensis	Fusco & Overstreet, 1979	Procamallanus (Procamallanus) elatensis	Fusco & Overstreet, 1979	1979			Nematoda	accepted
Prospinitectus mollis	(Mamaev, 1968) Petter, 1979	Prospinitectus mollis	(Mamaev, 1968) Petter, 1979	1979			Nematoda	accepted
Camallanus ophichthyi	Gutpa & Gupta, 1980	Camallanus chorinemi	Rasheed, 1970	1980	2014	34	Nematoda	unaccepted	Synonym	Rigby & Rigby 2014 In; Schmidt0Raesa Handbook of Zoology. Gastrotricha, Cycloneuralia and Gnathifera
Camallanus paracarangis	Velasquez, 1980	Camallanus carangis	Olsen, 1954	1980	1998	18	Nematoda	unaccepted	Synonym	Rigby, Adamson, Deardorff 1998 J. Parasitol. 84: 158-162
Goezia aspinulosa	Arya, 1980	Hysterothylacium scomberomori	(Yamaguti, 1941) Deardorff & Overstreet, 1981	1980	1981	1	Nematoda	unaccepted	Synonym
Spirocamallanus garnotus	Bashirullah & Williams, 1980	Procamallanus (Spirocamallanus) garnotus	(Bashirullah & Williams, 1980) Moravec & Sey, 1988	1980	1988	8	Nematoda	unaccepted	Superseded combination
Spirocamallanus papillicaudatus	Bashirullah & Williams, 1980	Procamallanus (Spirocamallanus) papillicaudatus	(Bashirullah & Williams, 1980) Moravec & Sey, 1988	1980	1988	8	Nematoda	unaccepted	Superseded combination
Spirocamallanus partitus	Bashirullah & Williams, 1980	Procamallanus (Spirocamallanus) partitus	(Bashirullah & Williams, 1980) Moravec & Sey, 1988	1980	1988	8	Nematoda	unaccepted	Superseded combination
Spirocamallanus plumierus	Bashirullah & Williams, 1980	Procamallanus (Spirocamallanus) plumierus	(Bashirullah & Williams, 1980) Moravec & Sey, 1988	1980	1988	8	Nematoda	unaccepted	Superseded combination
Spirocamallanus spinicaudatus	Bashirullah & Williams, 1980	Procamallanus (Spirocamallanus) spinicaudatus	(Bashirullah & Williams, 1980) Moravec & Sey, 1988	1980	1988	8	Nematoda	unaccepted	Superseded combination
Spirocamallanus philippinensis	Machida & Taki, 1985 nec Velasquez, 1980	Spirocamallanus guttatusi	Andrade-Salas, Pineda-López & García-Magaña, 1994	1980	1994	14	Nematoda	unaccepted	Superseded combination
Spirocamallanus philippinensis	Velasquez, 1980	Procamallanus (Spirocamallanus) phillippinensis	(Velasquez, 1980) Arthur & Lumanlan-Mayo, 1997	1980	1997	17	Nematoda	unaccepted	Superseded combination
Cucullanus rivulatus	Soota & Sarkar, 1980	Cucullanus rivulatus	Soota & Sarkar, 1980	1980			Nematoda	accepted
Goezia kliksi	Deardorff & Overstreet, 1980	Goezia kliksi	Deardorff & Overstreet, 1980	1980			Nematoda	accepted
Goezia pelagia	Deardorff & Overstreet, 1980	Goezia pelagia	Deardorff & Overstreet, 1980	1980			Nematoda	accepted
Goezia sinamora	Deardorff & Overstreet, 1980	Goezia sinamora	Deardorff & Overstreet, 1980	1980			Nematoda	accepted
Hysterothylacium amoyense	(Hsü, 1933) Deardorff & Overstreet, 1980	Hysterothylacium amoyense	(Hsü, 1933) Deardorff & Overstreet, 1980	1980			Nematoda	accepted
Hysterothylacium fabri	(Rudolphi, 1819) Deardorff & Overstreet, 1980	Hysterothylacium fabri	(Rudolphi, 1819) Deardorff & Overstreet, 1980	1980			Nematoda	accepted
Hysterothylacium incurvum	(Rudolphi, 1819) Deardorff & Overstreet, 1980	Hysterothylacium incurvum	(Rudolphi, 1819) Deardorff & Overstreet, 1980	1980			Nematoda	accepted
Hysterothylacium rigidum	(Rudolphi, 1809) Deardorff & Overstreet, 1980	Hysterothylacium rigidum	(Rudolphi, 1809) Deardorff & Overstreet, 1980	1980			Nematoda	accepted
Hysterothylacium saba	(Yamaguti, 1941) Deardorff & Overstreet, 1980	Hysterothylacium saba	(Yamaguti, 1941) Deardorff & Overstreet, 1980	1980			Nematoda	accepted
Hysterothylacium zenis	(Baylis, 1929) Deardorff & Overstreet, 1980	Hysterothylacium zenis	(Baylis, 1929) Deardorff & Overstreet, 1980	1980			Nematoda	accepted
Iheringascaris inquies	(Linton, 1901) Deardorff & Overstreet, 1980	Iheringascaris inquies	(Linton, 1901) Deardorff & Overstreet, 1980	1980			Nematoda	accepted
Hysterothylacium okadai	(Fujita, 1940) Deardorff & Overstreet, 1981	Hysterothylacium aduncum	(Rudolphi, 1802) Deardorff & Overstreet, 1981	1981	1994	13	Nematoda	unaccepted	Synonym	Bruce, Adlard, Cannon 1994 Invertebr, Taxon. 8, 583-674
Hysterothylacium salvelini	(Fujita, 1940) Deardorff & Overstreet, 1981	Hysterothylacium aduncum	(Rudolphi, 1802) Deardorff & Overstreet, 1981	1981	1994	13	Nematoda	unaccepted	Synonym	Bruce, Adlard, Cannon 1994 Invertebr, Taxon. 8, 583-674
Hysterothylacium marinum	(Linnaeus, 1767) Deardorff & Overstreet, 1981	Anisakis marina	(Linnaeus, 1767)	1981			Nematoda	unaccepted	Superseded combination
Ascarophis (Similascarophis) nasonis	Machida, 1981	Ascarophis (Ascarophis) nasonis	Machida, 1981	1981			Nematoda	unaccepted	Superseded combination
Anisakis simplex_A	of Nascetti, Paggi, Orecchia, Smith, Matticucci & Bullini, 1981	Anisakis pegreffii	Campana-Rouget & Biocca, 1955	1981	1986	5	Nematoda	unaccepted	Synonym	Nascetti, Paggi, Orecchia, Smith, Mattiucci, Bullini 1986 International J for Parasit. 16(6) 633-640
Raphidascaris camura	Deardorff & Overstreet, 1981	Raphidascaris (Ichthyascaris) vicentei	Santos, 1970	1981	1984	3	Nematoda	unaccepted	Synonym	Smith 1984 Canad. J. Zool. 62. 685-694
Terranova ceticola	Deardorff & Overstreet, 1981	Pseudoterranova ceticola	(Deardorff & Overstreet, 1981) Gibson & Colin, 1982	1981	1982	1	Nematoda	unaccepted	Superseded combination
Ascarophis nasonis	Machida, 1981	Similascarophis nasonis	(Machida, 1981) Muñoz, González & George-Nascimento, 2004	1981	2004	23	Nematoda	unaccepted	alternate representation
Cystidicoloides ephemeridarum	(von Linstow, 1872) Moravec, 1981	Salmonema ephemeridarum	(von Linstow, 1872) Moravec, Santos & Brasil-Sato, 2008	1981	2008	27	Nematoda	unaccepted	Superseded combination
Ascarophis (Ascarophis) nasonis	Machida, 1981	Ascarophis (Ascarophis) nasonis	Machida, 1981	1981			Nematoda	accepted
Ascarophis (Dentiascarophis) adioryx	Machida, 1981	Ascarophis (Dentiascarophis) adioryx	Machida, 1981	1981			Nematoda	accepted
Ascarophis erythrichthys	Kataitseva, 1981	Ascarophis erythrichthys	Kataitseva, 1981	1981			Nematoda	accepted
Ascarophis extalicola	Appy, 1981	Ascarophis extalicola	Appy, 1981	1981			Nematoda	accepted
Camallanus goaensis	Soota, 1981	Camallanus goaensis	Soota, 1981	1981			Nematoda	accepted
Contracaecum accipiterum	Shen, 1981	Contracaecum accipiterum	Shen, 1981	1981			Nematoda	accepted
Dichelyne (Dichelyne) pomadasysi	Vassiliades & Petter, 1981	Dichelyne (Dichelyne) pomadasysi	Vassiliades & Petter, 1981	1981			Nematoda	accepted
Hysterothylacium aduncum	(Rudolphi, 1802) Deardorff & Overstreet, 1981	Hysterothylacium aduncum	(Rudolphi, 1802) Deardorff & Overstreet, 1981	1981			Nematoda	accepted
Hysterothylacium auctum	(Rudolphi, 1802) Deardorff & Overstreet, 1981	Hysterothylacium auctum	(Rudolphi, 1802) Deardorff & Overstreet, 1981	1981			Nematoda	accepted
Hysterothylacium baylisi	(Yamaguti, 1941) Deardorff & Overstreet, 1981	Hysterothylacium baylisi	(Yamaguti, 1941) Deardorff & Overstreet, 1981	1981			Nematoda	accepted
Hysterothylacium bidentatum	(Linstow, 1899) Deardorff & Overstreet, 1981	Hysterothylacium bidentatum	(Linstow, 1899) Deardorff & Overstreet, 1981	1981			Nematoda	accepted
Hysterothylacium carangis	(Kaylankar, 1971) Deardorff & Overstreet, 1981	Hysterothylacium carangis	(Kaylankar, 1971) Deardorff & Overstreet, 1981	1981			Nematoda	accepted
Hysterothylacium chaunaxi	(Olsen, 1952) Deardorff & Overstreet, 1981	Hysterothylacium chaunaxi	(Olsen, 1952) Deardorff & Overstreet, 1981	1981			Nematoda	accepted
Hysterothylacium coiliae	(Yamaguti, 1941) Deardorff & Overstreet, 1981	Hysterothylacium coiliae	(Yamaguti, 1941) Deardorff & Overstreet, 1981	1981			Nematoda	accepted
Hysterothylacium cornutum	(Stossich, 1904) Deardorff & Overstreet, 1981	Hysterothylacium cornutum	(Stossich, 1904) Deardorff & Overstreet, 1981	1981			Nematoda	accepted
Hysterothylacium corrugatum	Deardorff & Overstreet, 1981	Hysterothylacium corrugatum	Deardorff & Overstreet, 1981	1981			Nematoda	accepted
Hysterothylacium cyclopteri	(Kreis, 1952) Deardorff & Overstreet, 1981	Hysterothylacium cyclopteri	(Kreis, 1952) Deardorff & Overstreet, 1981	1981			Nematoda	accepted
Hysterothylacium dollfusi	(Schmidt, Leiby & Kritsky, 1974) Deardorff & Overstreet, 1981	Hysterothylacium dollfusi	(Schmidt, Leiby & Kritsky, 1974) Deardorff & Overstreet, 1981	1981			Nematoda	accepted
Hysterothylacium epinepheli	(Yamaguti, 1941) Deardorff & Overstreet, 1981	Hysterothylacium epinepheli	(Yamaguti, 1941) Deardorff & Overstreet, 1981	1981			Nematoda	accepted
Hysterothylacium eurycheilum	(Olsen, 1952) Deardorff & Overstreet, 1981	Hysterothylacium eurycheilum	(Olsen, 1952) Deardorff & Overstreet, 1981	1981			Nematoda	accepted
Hysterothylacium fortalezae	(Klein, 1973) Deardorff & Overstreet, 1981	Hysterothylacium fortalezae	(Klein, 1973) Deardorff & Overstreet, 1981	1981			Nematoda	accepted
Hysterothylacium gracile	(Yamaguti, 1935) Deardorff & Overstreet, 1981	Hysterothylacium gracile	(Yamaguti, 1935) Deardorff & Overstreet, 1981	1981			Nematoda	accepted
Hysterothylacium habena	(Linton, 1900) Deardorff & Overstreet, 1981	Hysterothylacium habena	(Linton, 1900) Deardorff & Overstreet, 1981	1981			Nematoda	accepted
Hysterothylacium hapalogenyos	(Yamaguti, 1961) Deardorff & Overstreet, 1981	Hysterothylacium hapalogenyos	(Yamaguti, 1961) Deardorff & Overstreet, 1981	1981			Nematoda	accepted
Hysterothylacium haze	(Machida, Takahashi & Masuuchi, 1978) Deardorff & Overstreet, 1981	Hysterothylacium haze	(Machida, Takahashi & Masuuchi, 1978) Deardorff & Overstreet, 1981	1981			Nematoda	accepted
Hysterothylacium histiophori	(Yamaguti, 1935) Deardorff & Overstreet, 1981	Hysterothylacium histiophori	(Yamaguti, 1935) Deardorff & Overstreet, 1981	1981			Nematoda	accepted
Hysterothylacium ilishae	(Yamaguti, 1941) Deardorff & Overstreet, 1981	Hysterothylacium ilishae	(Yamaguti, 1941) Deardorff & Overstreet, 1981	1981			Nematoda	accepted
Hysterothylacium increscens	(Molin, 1858) Deardorff & Overstreet, 1981	Hysterothylacium increscens	(Molin, 1858) Deardorff & Overstreet, 1981	1981			Nematoda	accepted
Hysterothylacium magnum	(Smedley, 1934) Deardorff & Overstreet, 1981	Hysterothylacium magnum	(Smedley, 1934) Deardorff & Overstreet, 1981	1981			Nematoda	accepted
Hysterothylacium melanogrammi	(Smedley, 1934) Deardorff & Overstreet, 1981	Hysterothylacium melanogrammi	(Smedley, 1934) Deardorff & Overstreet, 1981	1981			Nematoda	accepted
Hysterothylacium melichthysi	(Olsen, 1952) Deardorff & Oveerstreet, 1981	Hysterothylacium melichthysi	(Olsen, 1952) Deardorff & Oveerstreet, 1981	1981			Nematoda	accepted
Hysterothylacium murrayense	(Johnston & Mawson, 1940) Deardorff & Overstreet, 1981	Hysterothylacium murrayense	(Johnston & Mawson, 1940) Deardorff & Overstreet, 1981	1981			Nematoda	accepted
Hysterothylacium ogcocephali	(Olsen, 1952) Deardorff & Oveerstreet, 1981	Hysterothylacium ogcocephali	(Olsen, 1952) Deardorff & Oveerstreet, 1981	1981			Nematoda	accepted
Hysterothylacium pagrosomi	(Yamaguti, 1935) Deardorff & Overstreet, 1981	Hysterothylacium pagrosomi	(Yamaguti, 1935) Deardorff & Overstreet, 1981	1981			Nematoda	accepted
Hysterothylacium paralichthydis	(Yamaguti, 1941) Deardorff & Overstreet, 1981	Hysterothylacium paralichthydis	(Yamaguti, 1941) Deardorff & Overstreet, 1981	1981			Nematoda	accepted
Hysterothylacium rectum	(Yamaguti, 1961) Deardorff & Overstreet, 1981	Hysterothylacium rectum	(Yamaguti, 1961) Deardorff & Overstreet, 1981	1981			Nematoda	accepted
Hysterothylacium reliquens	(Norris & Overstreet, 1975) Deardorff & Overstreet, 1981	Hysterothylacium reliquens	(Norris & Overstreet, 1975) Deardorff & Overstreet, 1981	1981			Nematoda	accepted
Hysterothylacium rhacodes	(Deardorff & Overstreet, 1978) Deardorff & Overstreet, 1981	Hysterothylacium rhacodes	(Deardorff & Overstreet, 1978) Deardorff & Overstreet, 1981	1981			Nematoda	accepted
Hysterothylacium scomberomori	(Yamaguti, 1941) Deardorff & Overstreet, 1981	Hysterothylacium scomberomori	(Yamaguti, 1941) Deardorff & Overstreet, 1981	1981			Nematoda	accepted
Hysterothylacium seriolae	(Yamaguti, 1941) Deardorff & Overstreet, 1981	Hysterothylacium seriolae	(Yamaguti, 1941) Deardorff & Overstreet, 1981	1981			Nematoda	accepted
Hysterothylacium trichiuri	(Thwaite, 1927) Deardorff & Overstreet, 1981	Hysterothylacium trichiuri	(Thwaite, 1927) Deardorff & Overstreet, 1981	1981			Nematoda	accepted
Hysterothylacium assi	(Parukhin, 1973) Deardorff & Overstreet, 1981	Hysterothylacium assi	(Parukhin, 1973) Deardorff & Overstreet, 1981	1981			Nematoda	nomen dubium
Hysterothylacium gadi	(Müller, 1789) Deardorff & Overstreet, 1981	Hysterothylacium gadi	(Müller, 1789) Deardorff & Overstreet, 1981	1981			Nematoda	nomen dubium
Pulchrascaris diazungriai	(Vada, 1972) Gibson & Colin, 1982	Pulchrascaris chiloscyllii	(Johnston & Mawson, 1951) Gibson & Colin, 1982	1982	1987	5	Nematoda	unaccepted	junior subjective synonym	Deardorff 1987 Proc. Helminth. Soc. Wash. 54(1) 28-39
Camallanus psettodi	Parukhin, 1982	Camallanus psettodi	Parukhin, 1982	1982			Nematoda	accepted
Capillospirura argumentosa	(Skryabina, 1966) Appy & Anderson, 1982	Capillospirura argumentosa	(Skryabina, 1966) Appy & Anderson, 1982	1982			Nematoda	accepted
Capillospirura pseudoargumentosa	(Appy & Dadswell, 1978) Appy & Anderson, 1982	Capillospirura pseudoargumentosa	(Appy & Dadswell, 1978) Appy & Anderson, 1982	1982			Nematoda	accepted
Hysterothylacium otolithii	(Bilqees & Rashid, 1982)	Hysterothylacium otolithii	(Bilqees & Rashid, 1982)	1982			Nematoda	accepted
Hysterothylacium pelagicum	Deardorff & Overstreet, 1982	Hysterothylacium pelagicum	Deardorff & Overstreet, 1982	1982			Nematoda	accepted
Pseudoterranova ceticola	(Deardorff & Overstreet, 1981) Gibson & Colin, 1982	Pseudoterranova ceticola	(Deardorff & Overstreet, 1981) Gibson & Colin, 1982	1982			Nematoda	accepted
Pulchrascaris chiloscyllii	(Johnston & Mawson, 1951) Gibson & Colin, 1982	Pulchrascaris chiloscyllii	(Johnston & Mawson, 1951) Gibson & Colin, 1982	1982			Nematoda	accepted
Pulchrascaris secunda	(Chandler, 1935) Gibson & Colin, 1982	Pulchrascaris secunda	(Chandler, 1935) Gibson & Colin, 1982	1982			Nematoda	accepted
Terranova circularis	(Linstow, 1907) Gibson & Colin, 1982	Terranova circularis	(Linstow, 1907) Gibson & Colin, 1982	1982			Nematoda	taxon inquirendum
Pseudoterranova decipiens	(Krabbe, 1878) Gibson, 1983	Phocanema decipiens	(Krabbe, 1878) Myers, 1959	1983	2023	40	Nematoda	unaccepted	Superseded combination	Bao, Giulietti, Levsen & Karlsbakk, 2023 Parsit. Int. 97: 102794
Camallanus oxygasterae	Gupta & Bakshi, 1983	Camallanus cotti	Fujita, 1927	1983	2012	29	Nematoda	unaccepted	Synonym	Moravec, Sheeba, Kumar 2012 Acta Parasit. 57, 74-82
Spirocamallanus platycephali	Hooper, 1983	Procamallanus (Spirocamallanus) platycephali	(Hooper, 1983)	1983	1983	0	Nematoda	unaccepted	Superseded combination
Raphidascaroides fisheri	Hooper, 1983	Ichthyascaris fisheri	(Hooper, 1983) Bruce, 1990	1983	1990	7	Nematoda	unaccepted	Superseded combination
Raphidascaris (Ichthyascaris) mediterranea	Lèbre & Petter, 1983	Ichthyascaris mediterranea	(Lébre & Petter, 1983) Bruce, 1990	1983	1990	7	Nematoda	unaccepted	Superseded combination
Raphidascaris mediterranea	Lèbre & Petter, 1983	Ichthyascaris mediterranea	(Lébre & Petter, 1983) Bruce, 1990	1983	1990	7	Nematoda	unaccepted	Superseded combination
Raphidascaris (Ichthyascaris) trichiuri	(Yin & Zhang, 1983) Luo & Huang, 2001	Ichthyascaris trichiuri	(Yin & Zhang, 1983) Luo & Huang, 2001	1983	2001	18	Nematoda	unaccepted	Superseded combination
Cloeoascaris trichiuri	Yin & Zhang, 1983	Raphidascaris (Ichthyascaris) trichiuri	(Yin & Zhang, 1983) Luo & Huang, 2001	1983	2001	18	Nematoda	unaccepted	Superseded combination
Indocucullanus muraenesocis	Yin & Zhang, 1983	Cucullanus muraenesocis	(Yin & Zhang, 1983) Peng, Liu, Wang & Wei, 2011	1983	2011	28	Nematoda	unaccepted	Superseded combination
Raphidascaroides myliobatum	Yin & Zhang, 1983	Mawsonascaris myliobatum	(Yin & Zhang, 1983) Li, Xu & Zhang, 2012	1983	2012	29	Nematoda	unaccepted	Superseded combination
Cucullanus guerreroi	(Arya & Johnston, 1975) Soota, 1983	Cucullanus guerreroi	(Arya & Johnston, 1975) Soota, 1983	1983			Nematoda	accepted
Cucullanus vachai	Gupta & Bakshi, 1983	Cucullanus vachai	Gupta & Bakshi, 1983	1983			Nematoda	accepted
Goezia anguillae	Lèbre & Petter, 1983	Goezia anguillae	Lèbre & Petter, 1983	1983			Nematoda	accepted
Procamallanus (Spirocamallanus) platycephali	(Hooper, 1983)	Procamallanus (Spirocamallanus) platycephali	(Hooper, 1983)	1983			Nematoda	accepted
Raphidascaroides halieutaeae	Yin, 1983	Raphidascaroides halieutaeae	Yin, 1983	1983			Nematoda	accepted
Contracaecum engraulisi	Gupta & Srivastava, 1984	Hysterothylacium engraulisi	(Gupta & Srivastava, 1984)	1984			Nematoda	unaccepted	Superseded combination
Contracaecum equulai	Gupta & Srivastava, 1984	Hysterothylacium equulai	(Gutpa & Srivastava, 1984)	1984			Nematoda	unaccepted	Superseded combination
Ascarophis holocentri	Parukhin, 1984	Ascarophis adioryx	Machida, 1981	1984	2009	25	Nematoda	unaccepted	Synonym	Moravec & Justine 2009. Acta Parasitol. 54(4) 341-349
Pseudoproleptus gomtii	Gupta & Bakshi, 1984	Pseudoproleptus notopteri	(Karve & Naik, 1951) Margolis, 1975	1984	2016	32	Nematoda	unaccepted	Synonym	Moravec, Pachanawan, Kamchoo 2016 Acta Parasitol. 38
Indocucullanus indica	Gupta & Srivastava, 1984	Cucullanus indicus	(Gupta & Srivastava, 1984)	1984	1974	-10	Nematoda	unaccepted	superseded combination	Petter, 1974 Bulletin du Muse ́um National d’Histoire Naturelle, 3 se ́rie No. 255, Zoologie 177, 1469–1490.
Sprentascaris hypostomi	Petter & Cassone, 1984	Raphidascaris (Sprentascaris) hypostomi	(Petter & Cassone, 1984) Moravec, Kohn & Fernandes, 1990	1984	1990	6	Nematoda	unaccepted	Superseded combination
Sprentascaris mahnerti	Petter & Cassone, 1984	Raphidascaris (Sprentascaris) mahnerti	(Petter & Cassone, 1984) Moravec, Kohn & Fernandes, 1990	1984	1990	6	Nematoda	unaccepted	Superseded combination
Sprentascaris pimelodi	Petter & Cassone, 1984	Raphidascaris (Sprentascaris) pimelodi	(Petter & Cassone, 1984) Moravec, Kohn & Fernandes, 1990	1984	1990	6	Nematoda	unaccepted	Superseded combination
Ascarophis brasiliensis	Pinto, Vicente & Noronha, 1984	Ascarophis brasiliensis	Pinto, Vicente & Noronha, 1984	1984			Nematoda	accepted
Ascarophis epinepheli	Wang, 1984	Ascarophis epinepheli	Wang, 1984	1984			Nematoda	accepted
Cucullanus campanae	Lebre & Petter, 1984	Cucullanus campanae	Lebre & Petter, 1984	1984			Nematoda	accepted
Cucullanus fujianensis	Pu-qin, 1984	Cucullanus fujianensis	Pu-qin, 1984	1984			Nematoda	accepted
Cucullanus indicus	(Gupta & Srivastava, 1984)	Cucullanus indicus	(Gupta & Srivastava, 1984)	1984			Nematoda	accepted
Cucullanus spirocaudus	Li, 1984	Cucullanus spirocaudus	Li, 1984	1984			Nematoda	accepted
Cucullanus thapari	(Gupta & Srivastava, 1984)	Cucullanus thapari	(Gupta & Srivastava, 1984)	1984			Nematoda	accepted
Cystidicoloides vaucheri	Petter, 1984	Cystidicoloides vaucheri	Petter, 1984	1984			Nematoda	accepted
Hysterothylacium engraulisi	(Gupta & Srivastava, 1984)	Hysterothylacium engraulisi	(Gupta & Srivastava, 1984)	1984			Nematoda	accepted
Hysterothylacium equulai	(Gutpa & Srivastava, 1984)	Hysterothylacium equulai	(Gutpa & Srivastava, 1984)	1984			Nematoda	accepted
Hysterothylacium hospitum	Solovjeva & Podznyakov, 1984	Hysterothylacium hospitum	Solovjeva & Podznyakov, 1984	1984			Nematoda	accepted
Pseudoproleptus macrognathus	Gupta & Bakshi, 1984	Pseudoproleptus macrognathus	Gupta & Bakshi, 1984	1984			Nematoda	accepted
Spinitectus pachyuri	Petter, 1984	Spinitectus pachyuri	Petter, 1984	1984			Nematoda	accepted
Procamallanus meszarosi	Arya, 1984	Procamallanus meszarosi	Arya, 1984	1984			Nematoda	taxon inquirendum
Raphidascaroides armatusi	Gupta & Srivastava, 1984	Raphidascaroides armatusi	Gupta & Srivastava, 1984	1984			Nematoda	taxon inquirendum
Raphidascaroides jagganathai	Gupta & Srivastava, 1984	Raphidascaroides jagganathai	Gupta & Srivastava, 1984	1984			Nematoda	taxon inquirendum
Comephoronema mackiewiczi	Malhotra & Rautela, 1985	Rhabdochona hospeti	Thapar, 1950	1985	2010	25	Nematoda	unaccepted	junior subjective synonym	Moravec, Scholz, Ash, Kar 2010 Folia Parasit. 57(4) 295-306
Ascarophis minuta	Ko, 1985	Ascarophis minuta	Ko, 1985	1985			Nematoda	accepted
Dichelyne (Dichelyne) khalidi	Gupta & Masoodi, 1985	Dichelyne (Dichelyne) khalidi	Gupta & Masoodi, 1985	1985			Nematoda	accepted
Pseudascarophis kyphosi	Ko, Margolis & Machida, 1985	Pseudascarophis kyphosi	Ko, Margolis & Machida, 1985	1985			Nematoda	accepted
Spirocamallanus chabaudi	Gupta & Garg, 1985	Spirocamallanus chabaudi	Gupta & Garg, 1985	1985			Nematoda	accepted
Spirocamallanus lali	Gupta & Garg, 1985	Spirocamallanus lali	Gupta & Garg, 1985	1985			Nematoda	accepted
Mariporrocaecum petrovi	(Mosgovoi, 1950) Sheenko, 1985	Mariporrocaecum petrovi	(Mosgovoi, 1950) Sheenko, 1985	1985			Nematoda	taxon inquirendum
Paranisakis striatus	Rajyalakshimi, Rao & Shyamasunderai, 1985	Paranisakis striatus	Rajyalakshimi, Rao & Shyamasunderai, 1985	1985			Nematoda	taxon inquirendum
Raphidascaroides trachinocephalusi	Lakshmi, Rao & Shyamasundari, 1985	Raphidascaroides trachinocephalusi	Lakshmi, Rao & Shyamasundari, 1985	1985			Nematoda	taxon inquirendum
Pseudoproleptus sprenti	Gupta & Masoodi, 1986	Pseudoproleptus notopteri	(Karve & Naik, 1951) Margolis, 1975	1986	2016	30	Nematoda	unaccepted	Synonym	Moravec, Pachanawan, Kamchoo 2016 Acta Parasitol. 38
Spirocamallanus lamellari	Gupta & Garg, 1986	Procamallanus (Spirocamallanus) lamellari	(Gupta & Garg, 1986)	1986	1986	0	Nematoda	unaccepted	Superseded combination
Spirocamallanus otolithi	Gupta & Garg, 1986	Procamallanus (Spirocamallanus) otolithi	(Gupta & Garg, 1986) nec Bilqees & Kazmi, 1974	1986	2007	21	Nematoda	unaccepted	Superseded combination
Anisakis simplex_C	of Nascetti, Paggi, Orecchia, Smith, Mattiucci & Bullini, 1986	Anisakis berlandi	Mattiucci, Cipriani, Webb, Paoletti, Marcer, Bellisario, Gibson & Nascetti, 2014	1986	2014	28	Nematoda	unaccepted	Synonym
Spirocamallanus fotedari	Gupta & Garg, 1986	Spirocamallanus fotedari	Gupta & Garg, 1986	1986			Nematoda	accepted
Procamallanus (Spirocamallanus) lamellari	(Gupta & Garg, 1986)	Procamallanus (Spirocamallanus) lamellari	(Gupta & Garg, 1986)	1986			Nematoda	taxon inquirendum
Ascarophis slankisi	Solov'eva, 1987	Ascarophis slankisi	Solov'eva, 1987	1987			Nematoda	accepted
Camallanus nigeri	Arya, 1987	Camallanus nigeri	Arya, 1987	1987			Nematoda	accepted
Camallanus trichiae	Arya, 1987	Camallanus trichiae	Arya, 1987	1987			Nematoda	accepted
Cucullanus bioccai	Orecchia & Paggi, 1987	Cucullanus bioccai	Orecchia & Paggi, 1987	1987			Nematoda	accepted
Paranisakis johrii	Naqvi & Gupta, 1987	Paranisakis johrii	Naqvi & Gupta, 1987	1987			Nematoda	accepted
Spinitectus multipapillatus	Petter, 1987	Spinitectus multipapillatus	Petter, 1987	1987			Nematoda	accepted
Paranisakis yamaguti	Naqvi & Gupta, 1987	Paranisakis yamaguti	Naqvi & Gupta, 1987	1987			Nematoda	taxon inquirendum
Raphidascaroides siddiqii	Gupta & Masoodi, 1987	Raphidascaroides siddiqii	Gupta & Masoodi, 1987	1987			Nematoda	taxon inquirendum
Spirocamallanus pintoi	Kohn & Fernandes, 1988	Procamallanus (Spirocamallanus) pintoi	(Kohn & Fernandes, 1988)	1988	1988	0	Nematoda	unaccepted	Superseded combination
Bacudacnitis grandistomis	Ferraz & Thatcher, 1988	Cucullanus grandistomis	(Ferrez & Thatcher, 1988) Moravec, Kohn & Fernandez, 1993	1988	1993	5	Nematoda	unaccepted	Superseded combination
Spirocamallanus soodi	Gupta & Masoodi, 1988	Procamallanus (Spirocamallanus) soodi	(Gupta & Masoodi, 1988)	1988	2001	13	Nematoda	unaccepted	Superseded combination
Anisakis ziphidarum	Paggi, Nascetti, Webb, Mattiucci, Cianchi & Bullini, 1988	Anisakis ziphidarum	Paggi, Nascetti, Webb, Mattiucci, Cianchi & Bullini, 1988	1988			Nematoda	accepted
Ascarophis parupenei	Moravec, Orecchia & Paggi, 1988	Ascarophis parupenei	Moravec, Orecchia & Paggi, 1988	1988			Nematoda	accepted
Camallanus bispiculus	Rajyalakshmi, Rao & Shyamasundari, 1988	Camallanus bispiculus	Rajyalakshmi, Rao & Shyamasundari, 1988	1988			Nematoda	accepted
Hysterothylacium arnoglossi	Petter & Maillard, 1988	Hysterothylacium arnoglossi	Petter & Maillard, 1988	1988			Nematoda	accepted
Hysterothylacium bifidalatum	Petter & Maillard, 1988	Hysterothylacium bifidalatum	Petter & Maillard, 1988	1988			Nematoda	accepted
Procamallanus (Procamallanus) annipetterae	Kohn & Fernandes, 1988	Procamallanus (Procamallanus) annipetterae	Kohn & Fernandes, 1988	1988			Nematoda	accepted
Procamallanus (Spirocamallanus) caballeroi	(Bashirullah, 1977) Moravec & Sey, 1988	Procamallanus (Spirocamallanus) caballeroi	(Bashirullah, 1977) Moravec & Sey, 1988	1988			Nematoda	accepted
Procamallanus (Spirocamallanus) cricotus	(Fusco & Overstreet, 1978) Moravec & Sey, 1988	Procamallanus (Spirocamallanus) cricotus	(Fusco & Overstreet, 1978) Moravec & Sey, 1988	1988			Nematoda	accepted
Procamallanus (Spirocamallanus) cumanensis	(Bashirullah, 1977) Moravec & Sey, 1988	Procamallanus (Spirocamallanus) cumanensis	(Bashirullah, 1977) Moravec & Sey, 1988	1988			Nematoda	accepted
Procamallanus (Spirocamallanus) garnotus	(Bashirullah & Williams, 1980) Moravec & Sey, 1988	Procamallanus (Spirocamallanus) garnotus	(Bashirullah & Williams, 1980) Moravec & Sey, 1988	1988			Nematoda	accepted
Procamallanus (Spirocamallanus) istiblenni	(Noble, 1966) Moravec & Sey, 1988	Procamallanus (Spirocamallanus) istiblenni	(Noble, 1966) Moravec & Sey, 1988	1988			Nematoda	accepted
Procamallanus (Spirocamallanus) monotaxis	(Olsen, 1952) Moravec & Sey, 1988	Procamallanus (Spirocamallanus) monotaxis	(Olsen, 1952) Moravec & Sey, 1988	1988			Nematoda	accepted
Procamallanus (Spirocamallanus) papillicaudatus	(Bashirullah & Williams, 1980) Moravec & Sey, 1988	Procamallanus (Spirocamallanus) papillicaudatus	(Bashirullah & Williams, 1980) Moravec & Sey, 1988	1988			Nematoda	accepted
Procamallanus (Spirocamallanus) partitus	(Bashirullah & Williams, 1980) Moravec & Sey, 1988	Procamallanus (Spirocamallanus) partitus	(Bashirullah & Williams, 1980) Moravec & Sey, 1988	1988			Nematoda	accepted
Procamallanus (Spirocamallanus) pintoi	(Kohn & Fernandes, 1988)	Procamallanus (Spirocamallanus) pintoi	(Kohn & Fernandes, 1988)	1988			Nematoda	accepted
Procamallanus (Spirocamallanus) plumierus	(Bashirullah & Williams, 1980) Moravec & Sey, 1988	Procamallanus (Spirocamallanus) plumierus	(Bashirullah & Williams, 1980) Moravec & Sey, 1988	1988			Nematoda	accepted
Procamallanus (Spirocamallanus) soodi	(Gupta & Masoodi, 1988)	Procamallanus (Spirocamallanus) soodi	(Gupta & Masoodi, 1988)	1988			Nematoda	accepted
Procamallanus (Spirocamallanus) spinicaudatus	(Bashirullah & Williams, 1980) Moravec & Sey, 1988	Procamallanus (Spirocamallanus) spinicaudatus	(Bashirullah & Williams, 1980) Moravec & Sey, 1988	1988			Nematoda	accepted
Pseudoproleptus fotedari	Gupta & Jaiswal, 1988	Pseudoproleptus fotedari	Gupta & Jaiswal, 1988	1988			Nematoda	accepted
Pseudoproleptus mastacembeli	Gupta & Jaiswal, 1988	Pseudoproleptus mastacembeli	Gupta & Jaiswal, 1988	1988			Nematoda	accepted
Raphidascaroides africanus	Khalil & Oyetayo, 1988	Raphidascaroides africanus	Khalil & Oyetayo, 1988	1988			Nematoda	accepted
Spirocamallanus argyrops	Gupta & Masoodi, 1988	Spirocamallanus argyrops	Gupta & Masoodi, 1988	1988			Nematoda	accepted
Spirocamallanus siddiqi	Gupta & Masoodi, 1988	Spirocamallanus siddiqi	Gupta & Masoodi, 1988	1988			Nematoda	accepted
Cystidicoloides uniseriata	Valovaya & Walter, 1988	Cystidicoloides uniseriata	Valovaya & Walter, 1988	1988			Nematoda	taxon inquirendum
Procamallanus (Spirocamallanus) visakhapatnamensis	Rajyalakshmi, Rao & Shyamasundari, 1988	Procamallanus (Spirocamallanus) visakhapatnamensis	Rajyalakshmi, Rao & Shyamasundari, 1988	1988			Nematoda	taxon inquirendum
Raphidascaroides olseni	Garg, 1988	Raphidascaroides olseni	Garg, 1988	1988			Nematoda	taxon inquirendum
Maricostula histiophori	(Yamaguti, 1935) Bruce & Cannon, 1989	Hysterothylacium histiophori	(Yamaguti, 1935) Deardorff & Overstreet, 1981	1989	2005	16	Nematoda	unaccepted	Superseded combination	Moravec & Justine 2005 Syst. Parasit. 62: 101-110
Maricostula incurva	(Rudolphi, 1819) Bruce & Cannon, 1989	Hysterothylacium incurvum	(Rudolphi, 1819) Deardorff & Overstreet, 1980	1989	2005	16	Nematoda	unaccepted	Superseded combination	Moravec & Justine 2005 Syst. Parasit. 62: 101-110
Neocucullanus multipapillatus	Petter, 1989	Neocucullanus neocucullanus	Travassos, Artigas & Pereira, 1928	1989	2006	17	Nematoda	unaccepted	junior subjective synonym	Saraiva, da Silva, Silva-Souza 2006 Mem. inst. Oswaldo Cruz. 101(6) 669-672
Thynnascaris shyamasundarii	Lakshmi & Rao, 1989	Hysterothylacium shyamasundarii	(Lakshmi & Rao, 1989) Bruce, Adlard & Cannon, 1994	1989	1994	5	Nematoda	unaccepted	Superseded combination
Maricostula cenatica	Bruce & Cannon, 1989	Hysterothylacium cenaticum	(Bruce & Cannon, 1989) Moravec & Justine, 2005	1989	2005	16	Nematoda	unaccepted	Superseded combination
Maricostula makairi	Bruce & Cannon, 1989	Hysterothylacium makairi	(Bruce & Cannon, 1989) Moravec & Justine, 2005	1989	2005	16	Nematoda	unaccepted	Superseded combination
Maricostula tetrapteri	Bruce & Cannon, 1989	Hysterothylacium tetrapteri	(Bruce & Cannon, 1989) Moravec & Justine, 2005	1989	2005	16	Nematoda	unaccepted	Superseded combination
Ascarophis sobolevi	Parukhin, 1989	Ascarophis sobolevi	Parukhin, 1989	1989			Nematoda	accepted
Dichelyne (Cucullanellus) travassosi	(Guimares & Cristófaro, 1974) Vicente, Magalhães & Aguilera, 1989	Dichelyne (Cucullanellus) travassosi	(Guimares & Cristófaro, 1974) Vicente, Magalhães & Aguilera, 1989	1989			Nematoda	accepted
Dichelyne (Dichelyne) dighaensis	Gupta & Masoodi, 1989	Dichelyne (Dichelyne) dighaensis	Gupta & Masoodi, 1989	1989			Nematoda	accepted
Dichelyne (Dichelyne) leporini	Petter, 1989	Dichelyne (Dichelyne) leporini	Petter, 1989	1989			Nematoda	accepted
Hysterothylacium chorinemi	(Parukhin, 1966) Bruce & Cannon, 1989	Hysterothylacium chorinemi	(Parukhin, 1966) Bruce & Cannon, 1989	1989			Nematoda	accepted
Hysterothylacium coryphaenoidi	Parukhin, 1989	Hysterothylacium coryphaenoidi	Parukhin, 1989	1989			Nematoda	accepted
Hysterothylacium psettodi	Parukhin, 1989	Hysterothylacium psettodi	Parukhin, 1989	1989			Nematoda	accepted
Hysterothylacium scomberoidei	Bruce & Cannon, 1989	Hysterothylacium scomberoidei	Bruce & Cannon, 1989	1989			Nematoda	accepted
Paranisakis multipapillus	Rajyalakshmi, Hanumantha Rao & Shyamasunderi, 1989	Paranisakis multipapillus	Rajyalakshmi, Hanumantha Rao & Shyamasunderi, 1989	1989			Nematoda	accepted
Ichthyascaris lutjani	(Olsen, 1952) Bruce, 1990	Raphidascaris (Ichthyascaris) lutjani	Olsen, 1952	1990	2002	12	Nematoda	unaccepted	Superseded combination	Moravec, Nagasawa 2002 Systematic Parasitology 52: 193-198.
Raphidascaris (Ichthyascaris) gymnocraniae	(Bruce, 1990)	Ichthyascaris gymnocraniae	Bruce, 1990	1990	1990	0	Nematoda	unaccepted	Superseded combination
Contracaecum multipapillatum_A	of Nascetti et al. (1990)	Contracaecum gibsoni	Mattiucci, Paoletti, Solorzano & Nascetti, 2010	1990	2010	20	Nematoda	unaccepted	junior subjective synonym
Contracaecum multipapillatum_B	of Nascetti et al. (1990)	Contracaecum overstreeti	Mattiucci, Paoletti, Solorzano & Nascetti, 2010	1990	2010	20	Nematoda	unaccepted	junior subjective synonym
Camallanus (Zeylanema) corderoi	Torres, Teuber & Miranda, 1990	Camallanus (Zeylanema) corderoi	Torres, Teuber & Miranda, 1990	1990			Nematoda	accepted
Goezia bilqeesae	Gupta & Masoodi, 1990	Goezia bilqeesae	Gupta & Masoodi, 1990	1990			Nematoda	accepted
Goezia rasheedae	Gupta & Masoodi, 1990	Goezia rasheedae	Gupta & Masoodi, 1990	1990			Nematoda	accepted
Hysterothylacium chrysostomi	Bruce, 1990	Hysterothylacium chrysostomi	Bruce, 1990	1990			Nematoda	accepted
Hysterothylacium leptaspi	Bruce, 1990	Hysterothylacium leptaspi	Bruce, 1990	1990			Nematoda	accepted
Hysterothylacium sebae	Bruce, 1990	Hysterothylacium sebae	Bruce, 1990	1990			Nematoda	accepted
Hysterothylacium tasmaniense	(Johnston & Mawson, 1945) Bruce, 1990	Hysterothylacium tasmaniense	(Johnston & Mawson, 1945) Bruce, 1990	1990			Nematoda	accepted
Hysterothylacium thalassini	Bruce, 1990	Hysterothylacium thalassini	Bruce, 1990	1990			Nematoda	accepted
Ichthyascaris biwakoensis	(Fujita, 1928) Bruce, 1990	Ichthyascaris biwakoensis	(Fujita, 1928) Bruce, 1990	1990			Nematoda	accepted
Ichthyascaris chirocentri	(Yamaguti, 1935) Bruce, 1990	Ichthyascaris chirocentri	(Yamaguti, 1935) Bruce, 1990	1990			Nematoda	accepted
Ichthyascaris fisheri	(Hooper, 1983) Bruce, 1990	Ichthyascaris fisheri	(Hooper, 1983) Bruce, 1990	1990			Nematoda	accepted
Ichthyascaris gymnocraniae	Bruce, 1990	Ichthyascaris gymnocraniae	Bruce, 1990	1990			Nematoda	accepted
Ichthyascaris mediterranea	(Lébre & Petter, 1983) Bruce, 1990	Ichthyascaris mediterranea	(Lébre & Petter, 1983) Bruce, 1990	1990			Nematoda	accepted
Ichthyascaris sillagoides	Bruce, 1990	Ichthyascaris sillagoides	Bruce, 1990	1990			Nematoda	accepted
Ichthyascaris vicentei	(Santos, 1970) Bruce, 1990	Ichthyascaris vicentei	(Santos, 1970) Bruce, 1990	1990			Nematoda	accepted
Lappetascaris chandipurensis	Gupta & Masoodi, 1990	Lappetascaris chandipurensis	Gupta & Masoodi, 1990	1990			Nematoda	accepted
Ortoanisakis halieutaeae	(Yamaguti, 1941) Sprent, 1990	Ortoanisakis halieutaeae	(Yamaguti, 1941) Sprent, 1990	1990			Nematoda	accepted
Ortoanisakis lophii	(Yamaguti, 1935) Sprent, 1990	Ortoanisakis lophii	(Yamaguti, 1935) Sprent, 1990	1990			Nematoda	accepted
Ortoanisakis muraenesocis	(Yamaguti, 1935) Sprent, 1990	Ortoanisakis muraenesocis	(Yamaguti, 1935) Sprent, 1990	1990			Nematoda	accepted
Procamallanus (Spirocamallanus) paraguayensis	Petter, 1990	Procamallanus (Spirocamallanus) paraguayensis	Petter, 1990	1990			Nematoda	accepted
Raphidascaris (Sprentascaris) hypostomi	(Petter & Cassone, 1984) Moravec, Kohn & Fernandes, 1990	Raphidascaris (Sprentascaris) hypostomi	(Petter & Cassone, 1984) Moravec, Kohn & Fernandes, 1990	1990			Nematoda	accepted
Raphidascaris (Sprentascaris) mahnerti	(Petter & Cassone, 1984) Moravec, Kohn & Fernandes, 1990	Raphidascaris (Sprentascaris) mahnerti	(Petter & Cassone, 1984) Moravec, Kohn & Fernandes, 1990	1990			Nematoda	accepted
Raphidascaris (Sprentascaris) pimelodi	(Petter & Cassone, 1984) Moravec, Kohn & Fernandes, 1990	Raphidascaris (Sprentascaris) pimelodi	(Petter & Cassone, 1984) Moravec, Kohn & Fernandes, 1990	1990			Nematoda	accepted
Spirocamallanus bheemunipatnamensis	Lakshmi, Rao & Shyamasundari, 1990	Spirocamallanus bheemunipatnamensis	Lakshmi, Rao & Shyamasundari, 1990	1990			Nematoda	accepted
Metabronema insulanum	Solov'eva, 1991	Neoascarophis insulana	(Solov'eva, 1991)	1991	2006	15	Nematoda	unaccepted	Synonym	Moravec, Klimpel, Kara 2006 Syst. Parasit. 63. 231-237
Raphidascaris lophii	Wang & Wu, 1991	Raphidascaris (Raphidascaris) wangi	Li, Gibosn & Zhang, 2016	1991	2016	25	Nematoda	unaccepted	pre-occupied
Comephoronema trichiae	Arya, 1991	Comephoronema trichiae	Arya, 1991	1991			Nematoda	accepted
Cucullanus gonii	Khan, Bilqees & Ghazi, 1991	Cucullanus gonii	Khan, Bilqees & Ghazi, 1991	1991			Nematoda	accepted
Cucullanus khalili	Khan, Bilqees & Ghazi, 1991	Cucullanus khalili	Khan, Bilqees & Ghazi, 1991	1991			Nematoda	accepted
Cucullanus okinawanus	Hasegawa, Williams & Bunkley-Williams, 1991	Cucullanus okinawanus	Hasegawa, Williams & Bunkley-Williams, 1991	1991			Nematoda	accepted
Goezia parva	Wang & Wu, 1991	Goezia parva	Wang & Wu, 1991	1991			Nematoda	accepted
Hysterothylacium pseudotumbili	Lakshmi, Rao & Shyamasundari, 1991	Hysterothylacium pseudotumbili	Lakshmi, Rao & Shyamasundari, 1991	1991			Nematoda	accepted
Neoascarophis insulana	(Solov'eva, 1991)	Neoascarophis insulana	(Solov'eva, 1991)	1991			Nematoda	accepted
Raphidascaris (Raphidascaris) acentrogobii	Wang & Wu, 1991	Raphidascaris (Raphidascaris) acentrogobii	Wang & Wu, 1991	1991			Nematoda	accepted
Spirocamallanus freitasi	Moreira, Oliveira & Costa, 1991	Spirocamallanus freitasi	Moreira, Oliveira & Costa, 1991	1991			Nematoda	accepted
Phocascaris longispiculum	Wang & Wu, 1991	Phocascaris longispiculum	Wang & Wu, 1991	1991			Nematoda	taxon inquirendum
Truttaedacnitis pybusae	Anderson, 1992	Cucullanus truttae	Fabricius, 1794	1992			Nematoda	unaccepted	Synonym
Raphidascaris (Ichthyascaris) fisheri	(Hooper, 1983) Sheenko, 1992	Ichthyascaris fisheri	(Hooper, 1983) Bruce, 1990	1992	2018	26	Nematoda	unaccepted	Superseded combination	Malta, Paiva, Elisei, Tavares and Pereira 2018 J Helminth. 94, e24
Hysterothylacium neocornutum	Rajialakshmi, Rao & Shyamasun-dari, 1992	Iheringascaris neocornuta	(Rajialakshmi, Rao & Shyamasundari, 1992)Moravec, Taraschewski, Appelhof & Weyl, 2012	1992	2012	20	Nematoda	unaccepted	Superseded combination
Cucullanus bourdini	Petter & Le Bel, 1992	Cucullanus bourdini	Petter & Le Bel, 1992	1992			Nematoda	accepted
Cucullanus laurotravassosi	Petter & Le Bel, 1992	Cucullanus laurotravassosi	Petter & Le Bel, 1992	1992			Nematoda	accepted
Cucullanus patoi	Fortes, Hoffmann & Sarmento, 1992	Cucullanus patoi	Fortes, Hoffmann & Sarmento, 1992	1992			Nematoda	accepted
Goezia moraveci	De & Dey, 1992	Goezia moraveci	De & Dey, 1992	1992			Nematoda	accepted
Paracamallanus amazonensis	Ferraz & Thatcher, 1992	Paracamallanus amazonensis	Ferraz & Thatcher, 1992	1992			Nematoda	accepted
Spinitectus acipenseri	Choudhury & Dick, 1992	Spinitectus acipenseri	Choudhury & Dick, 1992	1992			Nematoda	accepted
Spinitectus zambezensis	Boomker, 1993	Spinitectus polli	Campana-Rouget, 1961	1993	2015	22	Nematoda	unaccepted	Synonym	Moravec, Van As, 2015 Syst Parasit. 91: 119-138
Ctenascarophis lesteri	Crites, Overstreet & Maung, 1993	Ctenascarophis lesteri	Crites, Overstreet & Maung, 1993	1993			Nematoda	accepted
Cucullanus brevispiculus	Moravec, Kohn & Fernandes, 1993	Cucullanus brevispiculus	Moravec, Kohn & Fernandes, 1993	1993			Nematoda	accepted
Cucullanus carbonelli	Campos, Carbonell & Rodriquez-Babio, 1993	Cucullanus carbonelli	Campos, Carbonell & Rodriquez-Babio, 1993	1993			Nematoda	accepted
Cucullanus fabregasi	Fortes, Hoffmann & Sarmento, 1993	Cucullanus fabregasi	Fortes, Hoffmann & Sarmento, 1993	1993			Nematoda	accepted
Cucullanus grandistomis	(Ferrez & Thatcher, 1988) Moravec, Kohn & Fernandez, 1993	Cucullanus grandistomis	(Ferrez & Thatcher, 1988) Moravec, Kohn & Fernandez, 1993	1993			Nematoda	accepted
Cucullanus pimelodellae	Moravec, Kohn & Fernandes, 1993	Cucullanus pimelodellae	Moravec, Kohn & Fernandes, 1993	1993			Nematoda	accepted
Cucullanus pseudoplatystomae	Moravec, Kohn & Fernandes, 1993	Cucullanus pseudoplatystomae	Moravec, Kohn & Fernandes, 1993	1993			Nematoda	accepted
Cucullanus riograndensis	Fortes, Hoffmann & Sarmento, 1993	Cucullanus riograndensis	Fortes, Hoffmann & Sarmento, 1993	1993			Nematoda	accepted
Procamallanus (Procamallanus) caranxi	Rajyalakshmi & Hanumantha Rao, 1993	Procamallanus (Procamallanus) caranxi	Rajyalakshmi & Hanumantha Rao, 1993	1993			Nematoda	accepted
Prospinitectus exiguus	Crites, Overstreet & Maung, 1993	Prospinitectus exiguus	Crites, Overstreet & Maung, 1993	1993			Nematoda	accepted
Pseudoproleptus thapari	Gupta & Naiyer, 1993	Pseudoproleptus thapari	Gupta & Naiyer, 1993	1993			Nematoda	accepted
Spinitectus petterae	Boomker, 1993	Spinitectus petterae	Boomker, 1993	1993			Nematoda	accepted
Hysterothylacium carutti	Lakshmi, Rao & Shyamasun-dari, 1993	Hysterothylacium carutti	Lakshmi, Rao & Shyamasun-dari, 1993	1993			Nematoda	taxon inquirendum
Hysterothylacium kiranii	Lakshmi, 1993	Hysterothylacium kiranii	Lakshmi, 1993	1993			Nematoda	taxon inquirendum
Hysterothylacium longicaecum	Lakshmi, Rao & Shyamansundari, 1993	Hysterothylacium longicaecum	Lakshmi, Rao & Shyamansundari, 1993	1993			Nematoda	taxon inquirendum
Spirocamallanus guttatusi	Andrade-Salas, Pineda-López & García-Magaña, 1994	Procamallanus (Spirocamallanus) guttatusi	(Andrade-Salas, Pineda-López & García-Magaña, 1994)	1994	1994	0	Nematoda	unaccepted	Superseded combination
Goezia brasiliensis	Moravec, Kohn & Fernandes, 1994	Goezia brasiliensis	Moravec, Kohn & Fernandes, 1994	1994			Nematoda	accepted
Hysterothylacium hanumantharoi	(Lakshmi & Shyamasundari, 1988) Bruce, Adlard & Cannon, 1994	Hysterothylacium hanumantharoi	(Lakshmi & Shyamasundari, 1988) Bruce, Adlard & Cannon, 1994	1994			Nematoda	accepted
Hysterothylacium neorhacodes	(Lakshmi, Rao & Shyamasundari, 1990) Bruce, Adlard & Cannon, 1994	Hysterothylacium neorhacodes	(Lakshmi, Rao & Shyamasundari, 1990) Bruce, Adlard & Cannon, 1994	1994			Nematoda	accepted
Hysterothylacium shyamasundarii	(Lakshmi & Rao, 1989) Bruce, Adlard & Cannon, 1994	Hysterothylacium shyamasundarii	(Lakshmi & Rao, 1989) Bruce, Adlard & Cannon, 1994	1994			Nematoda	accepted
Hysterothylacium yaradense	(Lakshmi, Rao & Shyamasundari, 1989) Bruce, Adlard & Cannon, 1994	Hysterothylacium yaradense	(Lakshmi, Rao & Shyamasundari, 1989) Bruce, Adlard & Cannon, 1994	1994			Nematoda	accepted
Procamallanus (Spirocamallanus) diacanthum	Rajyalakshmi, 1994	Procamallanus (Spirocamallanus) diacanthum	Rajyalakshmi, 1994	1994			Nematoda	accepted
Procamallanus (Spirocamallanus) guttatusi	(Andrade-Salas, Pineda-López & García-Magaña, 1994)	Procamallanus (Spirocamallanus) guttatusi	(Andrade-Salas, Pineda-López & García-Magaña, 1994)	1994			Nematoda	accepted
Procamallanus (Spirocamallanus) saofranciscencis	Moreira, Oliveira & Costa, 1994	Procamallanus (Spirocamallanus) saofranciscencis	Moreira, Oliveira & Costa, 1994	1994			Nematoda	accepted
Spirocamallanus saofranciscencis	Moreira, Oliveira & Costa, 1994	Spirocamallanus saofranciscencis	Moreira, Oliveira & Costa, 1994	1994			Nematoda	accepted
Raphidascaroides guttatus	Lakshmi & Lakhsmi, 1994	Raphidascaroides guttatus	Lakshmi & Lakhsmi, 1994	1994			Nematoda	taxon inquirendum
Raphidascaroides indicus	Lakshmi, 1994	Raphidascaroides indicus	Lakshmi, 1994	1994			Nematoda	taxon inquirendum
Spirocamallanus rebecae	Andrade-Salas, Pineda-López & Garcia-Magaña, 1994	Procamallanus (Spirocamallanus) rebecae	(Andrade-Salas, Pineda-López & Garcia-Magaña, 1994) Moravec, Mendoza-Franco, Vargas-Vásquez & Vivas-Rodíguez, 1995	1995	1995	0	Nematoda	unaccepted	Superseded combination
Ascarophis mexicana	Moravec, Salgado-Maldonado & Vivas-Rodriguez, 1995	Ascarophis (Similascarophis) mexicana	(Moravec, Salgado-Maldonado & Vivas-Rodriguez, 1995) Moravec & Justine, 2007	1995	2007	12	Nematoda	unaccepted	Superseded combination
Cucullanus debacoi	Sarmento, Fortes & Hoffmann, 1995	Cucullanus debacoi	Sarmento, Fortes & Hoffmann, 1995	1995			Nematoda	accepted
Dichelyne (Dichelyne) alatae	De et Maity, 1995	Dichelyne (Dichelyne) alatae	De et Maity, 1995	1995			Nematoda	accepted
Dichelyne (Dichelyne) moraveci	Petter, 1995	Dichelyne (Dichelyne) moraveci	Petter, 1995	1995			Nematoda	accepted
Hysterothylacium rhamdiae	Brizzola & Tanzola, 1995	Hysterothylacium rhamdiae	Brizzola & Tanzola, 1995	1995			Nematoda	accepted
Procamallanus (Spirocamallanus) rebecae	(Andrade-Salas, Pineda-López & Garcia-Magaña, 1994) Moravec, Mendoza-Franco, Vargas-Vásquez & Vivas-Rodíguez, 1995	Procamallanus (Spirocamallanus) rebecae	(Andrade-Salas, Pineda-López & Garcia-Magaña, 1994) Moravec, Mendoza-Franco, Vargas-Vásquez & Vivas-Rodíguez, 1995	1995			Nematoda	accepted
Procamallanus kalingapatnamensis	Rajyalakshmi & Lakshmi, 1995	Procamallanus kalingapatnamensis	Rajyalakshmi & Lakshmi, 1995	1995			Nematoda	accepted
Hysterothylacium channai	Lakshmi, 1995	Hysterothylacium channai	Lakshmi, 1995	1995			Nematoda	taxon inquirendum
Hysterothylacium punctati	Lakshmi, 1995	Hysterothylacium punctati	Lakshmi, 1995	1995			Nematoda	taxon inquirendum
Raphidascaroides bengali	Lakhsmi, 1995	Raphidascaroides bengali	Lakhsmi, 1995	1995			Nematoda	taxon inquirendum
Raphidascaroides zygaenai	Rajyalakshmi, 1995	Raphidascaroides zygaenai	Rajyalakshmi, 1995	1995			Nematoda	taxon inquirendum
Contracaecum philomultipapillatum	Labriola & Suriano, 1996	Contracaecum multipapillatum	(Drasche, 1882) Lucker, 1941	1996	2000	4	Nematoda	unaccepted	Synonym	Navone, Etchegoin, Cremonte. 2000 J. Parasitol. 86(4); 807
Hysterothylacium japonicum	Rajialakshmi, 1996	Iheringascaris japonica	(Rajialakshmi, 1996) Moravec, Taraschewski, Appelhof & Weyl, 2012	1996	2012	16	Nematoda	unaccepted	Superseded combination
Pseudascarophis tropica	Solov'eva, 1996	Ascarophis tropica	(Solov'eva, 1996) Pereira, Pereira, Timi & Luque, 2013	1996	2013	17	Nematoda	unaccepted	Synonym
Contracaecum bubakii	Akram, 1996	Contracaecum bubakii	Akram, 1996	1996			Nematoda	accepted
Cucullanus cassinensis	Pereira & Costa, 1996	Cucullanus cassinensis	Pereira & Costa, 1996	1996			Nematoda	accepted
Dichelyne (Cucullanellus) micropogonii	Pereira & Costa, 1996	Dichelyne (Cucullanellus) micropogonii	Pereira & Costa, 1996	1996			Nematoda	accepted
Hysterothylacium fossillii	Lakshmi, 1996	Hysterothylacium fossillii	Lakshmi, 1996	1996			Nematoda	taxon inquirendum
Hysterothylacium nellorensis	Lakshmi, 1996	Hysterothylacium nellorensis	Lakshmi, 1996	1996			Nematoda	taxon inquirendum
Ascarophis marina	(Szidat, 1961) Ivanov, Navone & Martorelli, 1997	Similascarophis marina	(Szidat, 1961) Muñoz, González & George-Nascimento, 2004	1997	2004	7	Nematoda	unaccepted	alternate representation
Ascarophis (Similascarophis) marina	(Szidat, 1961) Ivanov, Navone & Martorelli, 1997	Ascarophis (Similascarophis) marina	(Szidat, 1961) Ivanov, Navone & Martorelli, 1997	1997			Nematoda	accepted
Contracaecum pelecani	Hu, Liu & Qiu, 1997	Contracaecum pelecani	Hu, Liu & Qiu, 1997	1997			Nematoda	accepted
Cucullanus genypteri	Sardella, Navone & Timi, 1997	Cucullanus genypteri	Sardella, Navone & Timi, 1997	1997			Nematoda	accepted
Cucullanus palmeri	Crites & Overstreet, 1997	Cucullanus palmeri	Crites & Overstreet, 1997	1997			Nematoda	accepted
Cucullanus rhamphichthydis	Moravec, Kohn & Fernandez, 1997	Cucullanus rhamphichthydis	Moravec, Kohn & Fernandez, 1997	1997			Nematoda	accepted
Cucullanus trachinoti	Petter & Sey, 1997	Cucullanus trachinoti	Petter & Sey, 1997	1997			Nematoda	accepted
Dichelyne (Dichelyne) pimelodi	Moravec, Kohn & Fernandes, 1997	Dichelyne (Dichelyne) pimelodi	Moravec, Kohn & Fernandes, 1997	1997			Nematoda	accepted
Hysterothylacium patagonense	Moravec, Urawa & Coria, 1997	Hysterothylacium patagonense	Moravec, Urawa & Coria, 1997	1997			Nematoda	accepted
Raphidascaroides brasiliensis	Moravec & Thatcher, 1997	Raphidascaroides brasiliensis	Moravec & Thatcher, 1997	1997			Nematoda	accepted
Hysterothylacium narayensis	Lakshmi, 1997	Hysterothylacium narayensis	Lakshmi, 1997	1997			Nematoda	taxon inquirendum
Procamallanus (Spirocamallanus) phillippinensis	(Velasquez, 1980) Arthur & Lumanlan-Mayo, 1997	Procamallanus (Spirocamallanus) phillippinensis	(Velasquez, 1980) Arthur & Lumanlan-Mayo, 1997	1997			Nematoda	taxon inquirendum
Cucullanus faliexae	Morand & Rigby, 1998	Cucullanus australiensis	Baylis, 1927	1998	2005	7	Nematoda	unaccepted	Synonym	Moravec, Sasal, Wurtz, Taraschewski 2005 Fola Parasitol. 52: 343-348
Pseudoterranova bulbosa	(Cobb, 1889) Mattiucci, Paggi, Nascetti, Ishikura, Kikuchi, Sato, Cianchi & Bullini, 1998	Phocanema bulbosa	(Cobb, 1889) Bao, Giulietti, Levsen & Karlsbakk, 2023	1998	2023	25	Nematoda	unaccepted	Superseded combination
Hysterothylacium geschei	Torres, Andrade & Silva, 1998	Hysterothylacium geschei	Torres, Andrade & Silva, 1998	1998			Nematoda	accepted
Hysterothylacium japonicum	Moravec & Nagasawa, 1998	Hysterothylacium japonicum	Moravec & Nagasawa, 1998	1998			Nematoda	accepted
Dichelyne mexicanus	Caspeta-Mandujano, Moravec & Salgado-Maldonado, 1999	Dichelyne (Dichelyne) diplocaecum	Chandler, 1935	1999	2019	20	Nematoda	unaccepted	Synonym	Moravec, Buron, Gonzalez-Solis 2019 96; 79-94
Contracaecum muraenesoxin	Luo, 1999	Hysterothylacium muraenesoxin	(Luo, 1999) Li, Xu, Li & Zhang, 2006	1999	2006	7	Nematoda	unaccepted	Synonym
[truncated: 281 more rows]

## Sheet: Cestoda
ScientificName_original	Authority	ScientificName_accepted	Authority_accepted	Year erected	Year unaccepted	Longevity	Phylum	taxonomicStatus	Unacceptreason	Additional information
[truncated: 1,129 more rows]

[truncated: 1 more sheets: Acanthocephala]
